# Supplementary material for: Genomic prediction for grain yield and biotic stress resistance in field pea (Pisum sativum L.)
Source: Front Plant Sci. 2026 Apr 1;17:1739804. doi: 10.3389/fpls.2026.1739804 (PMC13079318; doi:10.3389/fpls.2026.1739804)
Supplement: Supplementary file 1 [file DataSheet1.zip]

Archive with 2 entries (1 files):
- Supplementary File 1/
- Supplementary File 1/Supplementary File 1.txt
