# Supplementary material for: Genomic prediction for grain yield and biotic stress resistance in field pea (Pisum sativum L.)
Source: Front Plant Sci. 2026 Apr 1;17:1739804. doi: 10.3389/fpls.2026.1739804 (PMC13079318; doi:10.3389/fpls.2026.1739804)
Supplement: Supplementary file 3 [file Table1.xlsx]

## Sheet: Meta data
Genomic Prediction for Grain Yield and Biotic Stress Resistance in Field Pea (Pisum sativum L.)
Riaz A1, Li Y1, Pandey B2, Gebremedhin A1, Azizinia S1, Sudheesh S1, Lin Z1, Fanning J2,4, Rosewarne G2,3, Hayden MJ1,4, Kaur S1,4*
1Agriculture Victoria, Department of Energy, Environment and Climate Action, Bundoora 3083, Victoria, Australia.
2Agriculture Victoria, Grains Innovation Park, Horsham 3400, Victoria, Australia.
3Sugar Research Australia, Brisbane, Queensland, Australia.
4School of Applied Systems Biology, La Trobe University, Bundoora 3083, Victoria, Australia.
* Correspondence:
Corresponding Author
Sukhjiwan.Kaur@agriculture.vic.gov.au
Keywords: field pea, yield, biotic stress, genomic selection, genotype × environment interaction.
Metadata
Summary of trial data showing various traits, trial details, site information, and statistical measures (Min, Mean, Median, Max, Standard Deviation, Coefficient of Variation, and Sample Size) for each location, year, and growth stage across different states.

## Sheet: summary information
Traits	Traits Abbreviation	Trial	Site	Location	State	Longitude	Latitude	Year	Stage	Min	Mean	Median	Max	SD	CV	N
Ascochyta blight	AB	P2WI15	WI	WILLAMULKA	SA	137.9	-34.08	2015	P2	30	45.576	45	60	4.084	0.09	408
Ascochyta blight	AB	P3WI15	WI	WILLAMULKA	SA	137.9	-34.08	2015	P3	30	43.179	45	60	5.242	0.121	324
Ascochyta blight	AB	P2WI15	WI	WILLAMULKA	SA	137.9	-34.08	2015	P2	30	43.229	40	70	7.469	0.173	96
Ascochyta blight	AB	P3WI15	WI	WILLAMULKA	SA	137.9	-34.08	2015	P3	30	44.479	45	60	6.278	0.141	144
Ascochyta blight	AB	P3MI19	MI	MINNIPA	SA	135.15	-33.3	2019	P3	10	19.253	20	30	4.242	0.22	288
Ascochyta blight	AB	P2MI19	MI	MINNIPA	SA	135.15	-33.3	2019	P2	10	22.062	20	50	5.569	0.252	480
Ascochyta blight	AB	P2HO20	HO	HORSHAM	VIC	142	-36.7	2020	P2	20	50.357	50	90	13.583	0.27	476
Ascochyta blight	AB	P3HO20	HO	HORSHAM	VIC	142	-36.7	2020	P3	20	54.5	60	80	15.627	0.287	280
Ascochyta blight	AB	P1BE22	BE	BEULAH	VIC	141.5	-36.2	2022	P1	70	89.955	90	100	9.127	0.101	660
Ascochyta blight	AB	P2BE22	BE	BEULAH	VIC	141.5	-36.2	2022	P2	70	92.979	90	100	7.201	0.077	480
Ascochyta blight	AB	P3BE22	BE	BEULAH	VIC	141.5	-36.2	2022	P3	70	90.382	90	100	8.063	0.089	288
Ascochyta blight	AB	P3CY22	CY	CURYO	VIC	143.1	-36.3	2022	P3	70	93.924	100	100	7.711	0.082	288
Ascochyta blight	AB	P2CY22	CY	CURYO	VIC	143.1	-36.3	2022	P2	70	92.683	90	100	8.066	0.087	480
Ascochyta blight	AB	P1RU22	RU	RUPANYUP	VIC	140	-36.2	2022	P1	30	62.833	60	90	10.394	0.165	660
Ascochyta blight	AB	P3RU22	RU	RUPANYUP	VIC	140	-36.2	2022	P3	30	66.458	70	90	11.892	0.179	288
Bean Leafroll Virus	BLRV	PBR17	BR	BREEZA	NSW	147.5	-32.5	2017	P	0	21.692	15	90	21.177	0.976	240
Bean Leafroll Virus	BLRV	PBR18	BR	BREEZA	NSW	147.5	-32.5	2018	P	0	7.593	5	40	8.481	1.117	208
Bean Leafroll Virus	BLRV	PBR19	BR	BREEZA	NSW	147.5	-32.5	2019	P	0	31.181	30	85	22.1	0.709	288
Bean Leafroll Virus	BLRV	PBR20	BR	BREEZA	NSW	147.5	-32.5	2020	P	5	41.233	30	95	27.492	0.667	240
Bean Leafroll Virus	BLRV	PBR21	BR	BREEZA	NSW	147.5	-32.5	2021	P	0	19.375	10	80	22.188	1.145	240
Bean Leafroll Virus	BLRV	PBR22	BR	BREEZA	NSW	147.5	-32.5	2022	P	0	35.018	20	100	26.476	0.756	276
Bacterial blight	BB	PWW14	WW	WAGGA WAGGA	NSW	147.35	-35.12	2014	P	2	3.774	4	7	0.754	0.2	1012
Bacterial blight	BB	P3BE17	BE	BEULAH	VIC	141.5	-36.2	2017	P3	1	3.719	4	8	1.264	0.34	288
Bacterial blight	BB	PHO17	HO	HORSHAM	VIC	142	-36.7	2017	P	1	2.316	2	6	1.215	0.525	288
Bacterial blight	BB	P1HO18	HO	HORSHAM	VIC	142	-36.7	2018	P1	1	3.646	4	8	1.171	0.321	840
Bacterial blight	BB	P2HO18	HO	HORSHAM	VIC	142	-36.7	2018	P2	1	4.838	5	9	1.379	0.285	480
Bacterial blight	BB	P3HO18	HO	HORSHAM	VIC	142	-36.7	2018	P3	1	2.773	3	7	1.364	0.492	288
Downy mildew	DM	PHO16	HO	HORSHAM	VIC	142	-36.7	2016	P	0	3.654	4	5	1.095	0.3	384
Downy mildew	DM	P2HO17	HO	HORSHAM	VIC	142	-36.7	2017	P2	2	4.758	5	8	1.036	0.218	480
Downy mildew	DM	PHO17	HO	HORSHAM	VIC	142	-36.7	2017	P	0	1.689	1.8	4	0.874	0.518	288
Downy mildew	DM	P3HO20	HO	HORSHAM	VIC	142	-36.7	2020	P3	1	3.995	4	7.4	1.246	0.312	288
Yield	GY	P2AR13	AR	ARDLETHAN	NSW	145.6	-34.07	2013	P2	2.028	2.879	2.893	3.533	0.274	0.095	240
Yield	GY	P3AR13	AR	ARDLETHAN	NSW	145.6	-34.07	2013	P3	1.622	2.748	2.766	3.37	0.289	0.105	360
Yield	GY	P3AR13	AR	ARDLETHAN	NSW	145.6	-34.07	2013	P3	1.945	2.777	2.777	3.567	0.309	0.111	180
Yield	GY	P2AR13	AR	ARDLETHAN	NSW	145.6	-34.07	2013	P2	1.983	2.775	2.792	3.444	0.271	0.098	276
Yield	GY	P3AR13	AR	ARDLETHAN	NSW	145.6	-34.07	2013	P3	1.893	2.751	2.759	3.403	0.299	0.109	252
Yield	GY	P2BA13	BA	BALAKLAVA	SA	138	-34.8	2013	P2	1.844	2.87	2.9	3.633	0.3	0.105	240
Yield	GY	P1BA13	BA	BALAKLAVA	SA	138	-34.8	2013	P1	0.966	2.059	2.014	3.508	0.424	0.206	312
Yield	GY	P3BA13	BA	BALAKLAVA	SA	138	-34.8	2013	P3	1.343	2.594	2.636	3.374	0.452	0.174	252
Yield	GY	P3BA13	BA	BALAKLAVA	SA	138	-34.8	2013	P3	1.083	2.506	2.533	3.5	0.445	0.178	276
Yield	GY	P2BA13	BA	BALAKLAVA	SA	138	-34.8	2013	P2	0.81	2.635	2.664	3.683	0.505	0.192	120
Yield	GY	P3BA13	BA	BALAKLAVA	SA	138	-34.8	2013	P3	1.454	2.725	2.808	3.707	0.434	0.159	180
Yield	GY	P1BA13	BA	BALAKLAVA	SA	138	-34.8	2013	P1	0.59	2.052	2.195	3.16	0.634	0.309	204
Yield	GY	P2BA13	BA	BALAKLAVA	SA	138	-34.8	2013	P2	1.722	2.574	2.578	3.555	0.325	0.126	276
Yield	GY	P1BE13	BE	BEULAH	VIC	141.5	-36.2	2013	P1	0.93	2.491	2.49	3.231	0.272	0.109	312
Yield	GY	P2BE13	BE	BEULAH	VIC	141.5	-36.2	2013	P2	1.419	2.285	2.284	3.234	0.278	0.122	276
Yield	GY	P3BE13	BE	BEULAH	VIC	141.5	-36.2	2013	P3	1.332	2.579	2.617	3.458	0.366	0.142	252
Yield	GY	P2BE13	BE	BEULAH	VIC	141.5	-36.2	2013	P2	1.409	2.321	2.332	3.199	0.4	0.172	120
Yield	GY	P3BE13	BE	BEULAH	VIC	141.5	-36.2	2013	P3	0.109	2.394	2.424	3.24	0.369	0.154	360
Yield	GY	P1BE13	BE	BEULAH	VIC	141.5	-36.2	2013	P1	1.134	2.183	2.224	3.045	0.386	0.177	204
Yield	GY	P2BE13	BE	BEULAH	VIC	141.5	-36.2	2013	P2	1.388	2.268	2.272	3.144	0.288	0.127	240
Yield	GY	P3BE13	BE	BEULAH	VIC	141.5	-36.2	2013	P3	1.481	2.516	2.522	3.591	0.355	0.141	180
Yield	GY	P3HO13	HO	HORSHAM	VIC	142	-36.7	2013	P3	1.576	4.26	4.272	7.065	0.393	0.092	336
Yield	GY	P1HO13	HO	HORSHAM	VIC	142	-36.7	2013	P1	2.461	3.336	3.353	4.507	0.329	0.099	600
Yield	GY	P3HO13	HO	HORSHAM	VIC	142	-36.7	2013	P3	1.564	3.815	3.887	5.269	0.579	0.152	276
Yield	GY	P3HO13	HO	HORSHAM	VIC	142	-36.7	2013	P3	2.372	4.273	4.311	5.885	0.411	0.096	240
Yield	GY	P1HO13	HO	HORSHAM	VIC	142	-36.7	2013	P1	2.6	4.201	4.178	5.928	0.467	0.111	384
Yield	GY	P2HO13	HO	HORSHAM	VIC	142	-36.7	2013	P2	1.53	3.723	3.869	4.951	0.715	0.192	144
Yield	GY	P2HO13	HO	HORSHAM	VIC	142	-36.7	2013	P2	1.544	4.252	4.286	5.639	0.42	0.099	360
Yield	GY	P3HO13	HO	HORSHAM	VIC	142	-36.7	2013	P3	2.09	4.237	4.238	5.432	0.398	0.094	480
Yield	GY	P3HP13	HP	HOPETOUN	VIC	142.4	-36.7	2013	P3	0.43	1.661	1.705	4.811	0.456	0.275	360
Yield	GY	P2HP13	HP	HOPETOUN	VIC	142.4	-36.7	2013	P2	0.414	2.007	2.043	3.436	0.329	0.164	240
Yield	GY	P2HP13	HP	HOPETOUN	VIC	142.4	-36.7	2013	P2	0.076	1.666	1.679	2.672	0.473	0.284	276
Yield	GY	P1HP13	HP	HOPETOUN	VIC	142.4	-36.7	2013	P1	1.586	2.353	2.364	3.025	0.248	0.105	312
Yield	GY	P3HP13	HP	HOPETOUN	VIC	142.4	-36.7	2013	P3	0.376	1.619	1.626	3.768	0.394	0.243	252
Yield	GY	P3KI13	KI	KINGSFORD	SA	137.65	-33.6	2013	P3	2.178	2.868	2.9	3.366	0.245	0.085	252
Yield	GY	P3KI13	KI	KINGSFORD	SA	137.65	-33.6	2013	P3	1.633	2.914	2.955	3.611	0.282	0.097	360
Yield	GY	P3MI13	MI	MINNIPA	SA	135.15	-33.3	2013	P3	0.1	0.855	0.856	1.546	0.259	0.303	360
Yield	GY	P3MI13	MI	MINNIPA	SA	135.15	-33.3	2013	P3	0.211	0.766	0.767	1.412	0.259	0.338	252
Yield	GY	P3SC13	SC	SCADDEN	WA	118.5	-32	2013	P3	0.91	3.982	4.086	6.138	1.142	0.287	180
Yield	GY	P3SC13	SC	SCADDEN	WA	118.5	-32	2013	P3	0.55	3.767	3.856	5.603	0.845	0.224	360
Yield	GY	P2SC13	SC	SCADDEN	WA	118.5	-32	2013	P2	0.191	3.045	3.125	6.044	1.265	0.415	276
Yield	GY	P3SC13	SC	SCADDEN	WA	118.5	-32	2013	P3	1.374	3.654	3.686	5.709	0.878	0.24	252
Yield	GY	P2SC13	SC	SCADDEN	WA	118.5	-32	2013	P2	0.585	3.43	3.461	5.641	0.798	0.233	240
Yield	GY	P3SN13	SN	SNOWTOWN	SA	138.33	-33.7	2013	P3	2.133	2.889	2.9	3.489	0.195	0.068	360
Yield	GY	P3SN13	SN	SNOWTOWN	SA	138.33	-33.7	2013	P3	2.4	2.896	2.9	3.455	0.216	0.074	252
Yield	GY	P2WI13	WI	WILLAMULKA	SA	137.9	-34.08	2013	P2	1.067	1.817	1.816	2.816	0.321	0.177	276
Yield	GY	P3WI13	WI	WILLAMULKA	SA	137.9	-34.08	2013	P3	0.994	1.987	2.005	2.705	0.327	0.164	180
Yield	GY	P2WI13	WI	WILLAMULKA	SA	137.9	-34.08	2013	P2	1.111	2.005	1.984	2.866	0.318	0.158	240
Yield	GY	P3WI13	WI	WILLAMULKA	SA	137.9	-34.08	2013	P3	1.264	2.226	2.233	3.222	0.28	0.126	360
Yield	GY	P2WW13	WW	WAGGA WAGGA	NSW	147.35	-35.12	2013	P2	1.1	2.077	2.13	3.18	0.319	0.154	120
Yield	GY	P3WW13	WW	WAGGA WAGGA	NSW	147.35	-35.12	2013	P3	1.52	2.428	2.43	2.83	0.195	0.08	252
Yield	GY	P1WW13	WW	WAGGA WAGGA	NSW	147.35	-35.12	2013	P1	1.55	2.267	2.26	2.77	0.239	0.106	204
Yield	GY	P3WW13	WW	WAGGA WAGGA	NSW	147.35	-35.12	2013	P3	0.52	2.118	2.23	2.75	0.415	0.196	276
Yield	GY	P1WW13	WW	WAGGA WAGGA	NSW	147.35	-35.12	2013	P1	0.35	2.473	2.49	3.07	0.216	0.087	312
Yield	GY	P3WW13	WW	WAGGA WAGGA	NSW	147.35	-35.12	2013	P3	1.43	2.349	2.38	2.74	0.196	0.083	360
Yield	GY	P2YE13	YE	YENDA	NSW	146.1	-34.5	2013	P2	1.263	2.051	2.054	2.871	0.272	0.132	240
Yield	GY	P3YE13	YE	YENDA	NSW	146.1	-34.5	2013	P3	0.617	1.885	1.874	2.743	0.257	0.136	360
Yield	GY	P3YE13	YE	YENDA	NSW	146.1	-34.5	2013	P3	1.511	2.296	2.283	3.294	0.306	0.133	180
Yield	GY	P3YE13	YE	YENDA	NSW	146.1	-34.5	2013	P3	1.503	2.004	1.984	2.786	0.235	0.117	252
Yield	GY	P2YE13	YE	YENDA	NSW	146.1	-34.5	2013	P2	1.382	1.949	1.935	2.85	0.291	0.149	276
Yield	GY	P2AR14	AR	ARDLETHAN	NSW	145.6	-34.07	2014	P2	0.74	1.085	1.09	1.37	0.123	0.113	192
Yield	GY	P3AR14	AR	ARDLETHAN	NSW	145.6	-34.07	2014	P3	0.9	1.342	1.344	1.711	0.158	0.118	108
Yield	GY	P3AR14	AR	ARDLETHAN	NSW	145.6	-34.07	2014	P3	0.878	1.407	1.389	2.666	0.168	0.119	396
Yield	GY	P2AR14	AR	ARDLETHAN	NSW	145.6	-34.07	2014	P2	0.71	1.153	1.15	1.53	0.138	0.119	168
Yield	GY	P3AR14	AR	ARDLETHAN	NSW	145.6	-34.07	2014	P3	0.467	1.262	1.267	1.733	0.181	0.144	108
Yield	GY	P2BA14	BA	BALAKLAVA	SA	138	-34.8	2014	P2	1.344	2.171	2.144	3.189	0.277	0.128	192
Yield	GY	P2BA14	BA	BALAKLAVA	SA	138	-34.8	2014	P2	1.311	2.021	2.083	2.678	0.297	0.147	72
Yield	GY	P3HO14	HO	HORSHAM	VIC	142	-36.7	2014	P3	1.57	2.567	2.605	3.41	0.398	0.155	144
Yield	GY	P2HO14	HO	HORSHAM	VIC	142	-36.7	2014	P2	1.205	2.226	2.257	4.375	0.377	0.169	288
Yield	GY	P3HO14	HO	HORSHAM	VIC	142	-36.7	2014	P3	1.93	2.775	2.805	3.96	0.352	0.127	144
Yield	GY	P3HO14	HO	HORSHAM	VIC	142	-36.7	2014	P3	0.655	2.068	2.11	2.74	0.421	0.203	108
Yield	GY	P2HO14	HO	HORSHAM	VIC	142	-36.7	2014	P2	1.222	2.332	2.382	3.363	0.372	0.159	252
Yield	GY	P2HO14	HO	HORSHAM	VIC	142	-36.7	2014	P2	0.488	1.433	1.452	2.495	0.498	0.347	108
Yield	GY	P3HO14	HO	HORSHAM	VIC	142	-36.7	2014	P3	1.08	2.774	2.79	3.68	0.323	0.117	528
Yield	GY	P3KI14	KI	KINGSFORD	SA	137.65	-33.6	2014	P3	2.211	2.716	2.728	3.333	0.224	0.083	108
Yield	GY	P3KI14	KI	KINGSFORD	SA	137.65	-33.6	2014	P3	1.84	2.705	2.71	3.33	0.231	0.086	396
Yield	GY	P3MI14	MI	MINNIPA	SA	135.15	-33.3	2014	P3	0.88	1.924	1.936	2.97	0.325	0.169	396
Yield	GY	P3SC14	SC	SCADDEN	WA	118.5	-32	2014	P3	1.6	2.963	2.97	4.098	0.41	0.138	396
Yield	GY	P2SC14	SC	SCADDEN	WA	118.5	-32	2014	P2	0.676	2.449	2.467	3.858	0.474	0.194	192
Yield	GY	P3SC14	SC	SCADDEN	WA	118.5	-32	2014	P3	2.118	2.833	2.804	3.594	0.3	0.106	108
Yield	GY	P3SL14	SL	SEALAKE	VIC	141.5	-36.5	2014	P3	0.109	0.81	0.794	1.74	0.278	0.343	396
Yield	GY	P3SN14	SN	SNOWTOWN	SA	138.33	-33.7	2014	P3	1.267	1.742	1.755	2.2	0.197	0.113	108
Yield	GY	P3SN14	SN	SNOWTOWN	SA	138.33	-33.7	2014	P3	1.322	1.903	1.9	2.622	0.174	0.091	396
Yield	GY	P2WI14	WI	WILLAMULKA	SA	137.9	-34.08	2014	P2	1.589	2.273	2.272	2.8	0.193	0.085	168
Yield	GY	P2WI14	WI	WILLAMULKA	SA	137.9	-34.08	2014	P2	1.378	2.153	2.166	2.722	0.23	0.107	192
Yield	GY	P3WI14	WI	WILLAMULKA	SA	137.9	-34.08	2014	P3	1.522	2.289	2.278	3.011	0.255	0.112	108
Yield	GY	P3WI14	WI	WILLAMULKA	SA	137.9	-34.08	2014	P3	1.478	2.3	2.311	2.778	0.215	0.093	396
Yield	GY	P3WW14	WW	WAGGA WAGGA	NSW	147.35	-35.12	2014	P3	1.48	1.97	1.968	2.42	0.168	0.085	108
Yield	GY	P2WW14	WW	WAGGA WAGGA	NSW	147.35	-35.12	2014	P2	1.08	1.686	1.725	2.15	0.259	0.154	72
Yield	GY	P3WW14	WW	WAGGA WAGGA	NSW	147.35	-35.12	2014	P3	1.2	1.935	1.94	2.42	0.203	0.105	396
Yield	GY	P3WW14	WW	WAGGA WAGGA	NSW	147.35	-35.12	2014	P3	0.362	1.712	1.761	2.225	0.344	0.201	108
Yield	GY	P2YE14	YE	YENDA	NSW	146.1	-34.5	2014	P2	0.619	1.238	1.235	1.816	0.216	0.174	192
Yield	GY	P3YE14	YE	YENDA	NSW	146.1	-34.5	2014	P3	0.54	1.064	1.06	1.69	0.189	0.178	108
Yield	GY	P3YE14	YE	YENDA	NSW	146.1	-34.5	2014	P3	0.67	1.097	1.1	1.57	0.191	0.174	108
Yield	GY	P3YE14	YE	YENDA	NSW	146.1	-34.5	2014	P3	0.36	1.017	1.02	1.78	0.197	0.194	396
Yield	GY	P2AR16	AR	ARDLETHAN	NSW	145.6	-34.07	2016	P2	1.326	2.807	2.82	3.964	0.371	0.132	480
Yield	GY	P3AR16	AR	ARDLETHAN	NSW	145.6	-34.07	2016	P3	1.725	3.378	3.396	5.315	0.408	0.121	384
Yield	GY	P2BA16	BA	BALAKLAVA	SA	138	-34.8	2016	P2	2	3.269	3.24	4.87	0.511	0.156	480
Yield	GY	P3BA16	BA	BALAKLAVA	SA	138	-34.8	2016	P3	1.91	3.751	3.74	5.08	0.435	0.116	384
Yield	GY	P2BE16	BE	BEULAH	VIC	141.5	-36.2	2016	P2	0.495	1.552	1.532	3.416	0.409	0.263	480
Yield	GY	P3BE16	BE	BEULAH	VIC	141.5	-36.2	2016	P3	0.4	1.638	1.617	2.877	0.418	0.255	384
Yield	GY	P2HO16	HO	HORSHAM	VIC	142	-36.7	2016	P2	1.455	2.796	2.823	4.115	0.377	0.135	480
Yield	GY	P3HO16	HO	HORSHAM	VIC	142	-36.7	2016	P3	1.552	2.661	2.695	3.885	0.387	0.145	384
Yield	GY	P2KA16	KA	KADINA	SA	138	-35.03	2016	P2	2.22	3.159	3.13	4.39	0.393	0.124	480
Yield	GY	P3KA16	KA	KADINA	SA	138	-35.03	2016	P3	2.24	3.489	3.48	4.83	0.354	0.101	384
Yield	GY	P3KI16	KI	KINGSFORD	SA	137.65	-33.6	2016	P3	2.425	4.4	4.42	8.68	0.474	0.108	384
Yield	GY	P2KI16	KI	KINGSFORD	SA	137.65	-33.6	2016	P2	1.56	3.905	3.96	5.2	0.545	0.14	480
Yield	GY	P2MI16	MI	MINNIPA	SA	135.15	-33.3	2016	P2	1.58	2.613	2.62	3.49	0.351	0.134	480
Yield	GY	P3MI16	MI	MINNIPA	SA	135.15	-33.3	2016	P3	1.42	2.883	2.91	3.49	0.272	0.094	384
Yield	GY	P3SC16	SC	SCADDEN	WA	118.5	-32	2016	P3	0.182	1.59	1.596	3.105	0.496	0.312	384
Yield	GY	P2SC16	SC	SCADDEN	WA	118.5	-32	2016	P2	0.109	0.869	0.845	2.332	0.378	0.435	480
Yield	GY	P3SL16	SL	SEALAKE	VIC	141.5	-36.5	2016	P3	0.063	0.971	0.98	2.188	0.386	0.397	384
Yield	GY	P2SL16	SL	SEALAKE	VIC	141.5	-36.5	2016	P2	0.217	1.014	0.992	1.95	0.308	0.304	480
Yield	GY	P2SN16	SN	SNOWTOWN	SA	138.33	-33.7	2016	P2	2.03	3.146	3.14	4.16	0.403	0.128	480
Yield	GY	P3SN16	SN	SNOWTOWN	SA	138.33	-33.7	2016	P3	1.56	3.346	3.33	4.47	0.408	0.122	384
Yield	GY	P3WW16	WW	WAGGA WAGGA	NSW	147.35	-35.12	2016	P3	0.842	2.515	2.573	3.545	0.462	0.184	384
Yield	GY	P2WW16	WW	WAGGA WAGGA	NSW	147.35	-35.12	2016	P2	1.223	2.559	2.58	3.633	0.403	0.158	480
Yield	GY	P2YE16	YE	YENDA	NSW	146.1	-34.5	2016	P2	1.035	2.213	2.217	3.273	0.351	0.158	480
Yield	GY	P3YE16	YE	YENDA	NSW	146.1	-34.5	2016	P3	0.918	2.309	2.326	3.633	0.447	0.194	384
Yield	GY	P2AR19	AR	ARDLETHAN	NSW	145.6	-34.07	2019	P2	0.083	0.421	0.417	0.761	0.104	0.248	480
Yield	GY	P3AR19	AR	ARDLETHAN	NSW	145.6	-34.07	2019	P3	0.092	0.417	0.412	0.758	0.095	0.229	288
Yield	GY	P3BA19	BA	BALAKLAVA	SA	138	-34.8	2019	P3	0.271	0.848	0.855	1.313	0.187	0.22	288
Yield	GY	P2BA19	BA	BALAKLAVA	SA	138	-34.8	2019	P2	0.26	0.876	0.87	1.36	0.176	0.201	480
Yield	GY	P2BE19	BE	BEULAH	VIC	141.5	-36.2	2019	P2	0.259	1.327	1.338	2.051	0.194	0.146	480
Yield	GY	P3BE19	BE	BEULAH	VIC	141.5	-36.2	2019	P3	0.35	1.403	1.401	2.279	0.255	0.182	288
Yield	GY	P3CY19	CY	CURYO	VIC	143.1	-36.3	2019	P3	1.63	2.996	3.014	4.212	0.401	0.134	288
Yield	GY	P2CY19	CY	CURYO	VIC	143.1	-36.3	2019	P2	1.558	2.97	2.972	4.51	0.387	0.13	480
Yield	GY	P2HO19	HO	HORSHAM	VIC	142	-36.7	2019	P2	0.674	1.883	1.853	3.585	0.331	0.176	480
Yield	GY	P3HO19	HO	HORSHAM	VIC	142	-36.7	2019	P3	0.737	1.912	1.886	3.751	0.28	0.147	288
Yield	GY	P3KA19	KA	KADINA	SA	138	-35.03	2019	P3	0.686	1.23	1.232	1.635	0.145	0.118	288
Yield	GY	P2KA19	KA	KADINA	SA	138	-35.03	2019	P2	0.97	1.444	1.45	1.81	0.144	0.1	480
Yield	GY	P3KI19	KI	KINGSFORD	SA	137.65	-33.6	2019	P3	0.88	1.787	1.8	2.28	0.21	0.118	288
Yield	GY	P2KI19	KI	KINGSFORD	SA	137.65	-33.6	2019	P2	0.91	1.631	1.64	2.29	0.217	0.133	480
Yield	GY	P2MI19	MI	MINNIPA	SA	135.15	-33.3	2019	P2	0.435	1.003	0.999	1.915	0.249	0.248	480
Yield	GY	P3MI19	MI	MINNIPA	SA	135.15	-33.3	2019	P3	0.388	1.061	1.052	1.669	0.212	0.2	288
Yield	GY	P3SC19	SC	SCADDEN	WA	118.5	-32	2019	P3	0.748	1.463	1.479	1.924	0.215	0.147	288
Yield	GY	P2SC19	SC	SCADDEN	WA	118.5	-32	2019	P2	0.261	1.383	1.391	2.168	0.237	0.171	480
Yield	GY	P3SG19	SG	SALMON GUMS	WA	119	-32.6	2019	P3	0.16	0.355	0.353	0.639	0.093	0.262	288
Yield	GY	P3SL19	SL	SEALAKE	VIC	141.5	-36.5	2019	P3	0.709	1.831	1.88	2.593	0.302	0.165	288
Yield	GY	P2SL19	SL	SEALAKE	VIC	141.5	-36.5	2019	P2	0.638	1.674	1.688	2.695	0.268	0.16	480
Yield	GY	P2WW19	WW	WAGGA WAGGA	NSW	147.35	-35.12	2019	P2	0.147	0.378	0.372	0.721	0.106	0.282	480
Yield	GY	P3WW19	WW	WAGGA WAGGA	NSW	147.35	-35.12	2019	P3	0.086	0.376	0.368	0.734	0.124	0.329	288
Yield	GY	P2YE19	YE	YENDA	NSW	146.1	-34.5	2019	P2	0.568	1.257	1.274	1.788	0.197	0.157	480
Yield	GY	P3YE19	YE	YENDA	NSW	146.1	-34.5	2019	P3	0.424	1.411	1.422	1.929	0.222	0.157	288
Yield	GY	P2AR20	AR	ARDLETHAN	NSW	145.6	-34.07	2020	P2	1.746	2.689	2.688	3.447	0.239	0.089	480
Yield	GY	P3AR20	AR	ARDLETHAN	NSW	145.6	-34.07	2020	P3	0.966	2.625	2.649	3.383	0.274	0.104	288
Yield	GY	P3BA20	BA	BALAKLAVA	SA	138	-34.8	2020	P3	0.78	2.269	2.28	2.94	0.267	0.117	288
Yield	GY	P2BA20	BA	BALAKLAVA	SA	138	-34.8	2020	P2	1.396	2.325	2.341	3.124	0.276	0.119	480
Yield	GY	P2BE20	BE	BEULAH	VIC	141.5	-36.2	2020	P2	1.046	2.024	2.01	3.36	0.313	0.155	480
Yield	GY	P3BE20	BE	BEULAH	VIC	141.5	-36.2	2020	P3	1.031	2.209	2.209	3.176	0.312	0.141	288
Yield	GY	P2CY20	CY	CURYO	VIC	143.1	-36.3	2020	P2	1.162	2.622	2.643	3.827	0.379	0.144	480
Yield	GY	P3CY20	CY	CURYO	VIC	143.1	-36.3	2020	P3	1.058	2.459	2.514	4.099	0.371	0.151	288
Yield	GY	P2HO20	HO	HORSHAM	VIC	142	-36.7	2020	P2	2.006	3.791	3.802	5.475	0.426	0.112	480
Yield	GY	P3HO20	HO	HORSHAM	VIC	142	-36.7	2020	P3	2.013	3.927	3.935	5.078	0.381	0.097	288
Yield	GY	P3KA20	KA	KADINA	SA	138	-35.03	2020	P3	0.797	1.48	1.5	2.044	0.256	0.173	288
Yield	GY	P2KA20	KA	KADINA	SA	138	-35.03	2020	P2	0.57	1.535	1.57	2.1	0.236	0.154	480
Yield	GY	P3KI20	KI	KINGSFORD	SA	137.65	-33.6	2020	P3	0.934	2.462	2.479	3.143	0.283	0.115	288
Yield	GY	P2KI20	KI	KINGSFORD	SA	137.65	-33.6	2020	P2	1.152	2.551	2.567	3.257	0.284	0.111	480
Yield	GY	P2MI20	MI	MINNIPA	SA	135.15	-33.3	2020	P2	0.469	0.964	0.927	1.604	0.196	0.203	480
Yield	GY	P3SC20	SC	SCADDEN	WA	118.5	-32	2020	P3	1.089	2.253	2.255	2.994	0.238	0.106	288
Yield	GY	P2SC20	SC	SCADDEN	WA	118.5	-32	2020	P2	1.244	1.983	1.983	2.877	0.239	0.12	480
Yield	GY	P2SL20	SL	SEALAKE	VIC	141.5	-36.5	2020	P2	0.861	1.803	1.79	2.923	0.211	0.117	480
Yield	GY	P3SL20	SL	SEALAKE	VIC	141.5	-36.5	2020	P3	1.41	1.949	1.958	2.488	0.196	0.1	288
Yield	GY	P2SN20	SN	SNOWTOWN	SA	138.33	-33.7	2020	P2	0.3	0.807	0.8	1.42	0.18	0.223	480
Yield	GY	P3SN20	SN	SNOWTOWN	SA	138.33	-33.7	2020	P3	0.359	0.843	0.834	1.326	0.189	0.224	288
Yield	GY	P2WW20	WW	WAGGA WAGGA	NSW	147.35	-35.12	2020	P2	1.708	2.967	2.977	3.767	0.287	0.097	480
Yield	GY	P3WW20	WW	WAGGA WAGGA	NSW	147.35	-35.12	2020	P3	1.885	2.929	2.926	3.711	0.312	0.106	288
Yield	GY	P2YE20	YE	YENDA	NSW	146.1	-34.5	2020	P2	2.088	2.794	2.794	3.393	0.21	0.075	480
Yield	GY	P3YE20	YE	YENDA	NSW	146.1	-34.5	2020	P3	2.007	2.868	2.886	3.533	0.237	0.083	288
Yield	GY	P2BA21	BA	BALAKLAVA	SA	138	-34.8	2021	P2	1.7	2.242	2.25	2.8	0.189	0.084	480
Yield	GY	P3BA21	BA	BALAKLAVA	SA	138	-34.8	2021	P3	1.299	2.092	2.094	2.755	0.267	0.128	288
Yield	GY	P2BE21	BE	BEULAH	VIC	141.5	-36.2	2021	P2	0.661	1.707	1.707	3.107	0.22	0.129	480
Yield	GY	P1BE21	BE	BEULAH	VIC	141.5	-36.2	2021	P1	0.935	1.642	1.652	2.661	0.184	0.112	660
Yield	GY	P3BE21	BE	BEULAH	VIC	141.5	-36.2	2021	P3	1.327	1.876	1.867	2.49	0.165	0.088	288
Yield	GY	P2CY21	CY	CURYO	VIC	143.1	-36.3	2021	P2	0.806	2.065	2.075	3.724	0.312	0.151	480
Yield	GY	P3CY21	CY	CURYO	VIC	143.1	-36.3	2021	P3	1.659	2.515	2.504	3.691	0.28	0.111	288
Yield	GY	P3HO21	HO	HORSHAM	VIC	142	-36.7	2021	P3	2.347	4.305	4.292	6.786	0.443	0.103	288
Yield	GY	P1HO21	HO	HORSHAM	VIC	142	-36.7	2021	P1	2.223	3.959	3.965	6.104	0.449	0.113	660
Yield	GY	P2HO21	HO	HORSHAM	VIC	142	-36.7	2021	P2	2.667	4.017	4.012	5.442	0.355	0.088	480
Yield	GY	P3MI21	MI	MINNIPA	SA	135.15	-33.3	2021	P3	1.22	1.945	1.945	2.73	0.286	0.147	288
Yield	GY	P2MI21	MI	MINNIPA	SA	135.15	-33.3	2021	P2	1.53	2.386	2.4	3.16	0.277	0.116	480
Yield	GY	P2SL21	SL	SEALAKE	VIC	141.5	-36.5	2021	P2	1.307	2.472	2.464	3.837	0.355	0.143	480
Yield	GY	P3SL21	SL	SEALAKE	VIC	141.5	-36.5	2021	P3	1.664	2.469	2.465	3.923	0.287	0.116	288
Yield	GY	P2BA22	BA	BALAKLAVA	SA	138	-34.8	2022	P2	1.5	2.811	2.78	4.602	0.486	0.173	480
Yield	GY	P3BE22	BE	BEULAH	VIC	141.5	-36.2	2022	P3	0.875	1.814	1.814	3.097	0.363	0.2	288
Yield	GY	P1BE22	BE	BEULAH	VIC	141.5	-36.2	2022	P1	0.545	1.723	1.703	2.983	0.43	0.25	660
Yield	GY	P2BE22	BE	BEULAH	VIC	141.5	-36.2	2022	P2	0.833	1.758	1.718	3.69	0.4	0.227	480
Yield	GY	P2CY22	CY	CURYO	VIC	143.1	-36.3	2022	P2	0.591	1.982	1.989	3.722	0.638	0.322	480
Yield	GY	P3CY22	CY	CURYO	VIC	143.1	-36.3	2022	P3	0.721	2.198	2.199	4.494	0.599	0.273	288
Yield	GY	P1HO22	HO	HORSHAM	VIC	142	-36.7	2022	P1	1.31	3.319	3.304	5.568	0.663	0.2	660
Yield	GY	P2HO22	HO	HORSHAM	VIC	142	-36.7	2022	P2	1.323	3.348	3.371	5.466	0.658	0.196	480
Yield	GY	P3HO22	HO	HORSHAM	VIC	142	-36.7	2022	P3	1.033	3.441	3.484	4.853	0.642	0.186	288
Yield	GY	P2MI22	MI	MINNIPA	SA	135.15	-33.3	2022	P2	1.35	2.612	2.53	4.2	0.517	0.198	480
Yield	GY	P3MI22	MI	MINNIPA	SA	135.15	-33.3	2022	P3	1.02	2.715	2.73	4.38	0.556	0.205	288
Yield	GY	P3OY22	OY	OUYEN	VIC	142	-34.5	2022	P3	1.63	3.648	3.69	4.73	0.584	0.16	288
Yield	GY	P3RU22	RU	RUPANYUP	VIC	140	-36.2	2022	P3	2.769	4.103	4.151	5.568	0.509	0.124	288
Yield	GY	P1RU22	RU	RUPANYUP	VIC	140	-36.2	2022	P1	1.873	3.878	3.879	6.088	0.554	0.143	660
Pea Seed-borne Mosaic Virus	PSBMV	PTM17	TM	TAMWORTH	NSW	149	-32.6	2017	P	0	76.406	100	100	35.921	0.47	160
Pea Seed-borne Mosaic Virus	PSBMV	PTM18	TM	TAMWORTH	NSW	149	-32.6	2018	P	0	89.694	100	100	24.29	0.271	120
Pea Seed-borne Mosaic Virus	PSBMV	PTM19	TM	TAMWORTH	NSW	149	-32.6	2019	P	0	78.769	100	100	36.008	0.457	134
Pea Seed-borne Mosaic Virus	PSBMV	PTM20	TM	TAMWORTH	NSW	149	-32.6	2020	P	0	71.867	100	100	35.99	0.501	108
Pea Seed-borne Mosaic Virus	PSBMV	PTM22	TM	TAMWORTH	NSW	149	-32.6	2022	P	0	48.279	50	100	36.584	0.758	122
