# Supplementary material for: Genomic prediction for grain yield and biotic stress resistance in field pea (Pisum sativum L.)
Source: Front Plant Sci. 2026 Apr 1;17:1739804. doi: 10.3389/fpls.2026.1739804 (PMC13079318; doi:10.3389/fpls.2026.1739804)
Supplement: Supplementary file 4 [file Table2.xlsx]

## Sheet: Meta data
Genomic Prediction for Grain Yield and Biotic Stress Resistance in Field Pea
Riaz A1, Li Y1, Pandey B2, Gebremedhin A1, Azizinia S1, Sudheesh S1, Lin Z1, Fanning J2,4, Rosewarne G2,3, Hayden MJ1,4, Kaur S1,4*
1Agriculture Victoria, Department of Energy, Environment and Climate Action, Bundoora 3083, Victoria, Australia.
2Agriculture Victoria, Grains Innovation Park, Horsham 3400, Victoria, Australia.
3Sugar Research Australia, Brisbane, Queensland, Australia.
4School of Applied Systems Biology, La Trobe University, Bundoora 3083, Victoria, Australia.
* Correspondence:
Corresponding Author
Sukhjiwan.Kaur@agriculture.vic.gov.au
Keywords: field pea, yield, biotic stress, genomic selection, genotype × environment interaction.
Metadata
Supplementary Table 2: Connectivity matrix between different trials for various traits.

## Sheet: AB_connectivity_matrix
	P1BE22	P1RU22	P2HO20	P2BE22	P2CY22	P2WI15	P2WI15	P2MI19	P3HO20	P3BE22	P3CY22	P3MI19	P3RU22	P3WI15	P3WI15
P1BE22	500	500	10	15	15	5	7	10	10	14	14	18	14	10	3
P1RU22	500	500	10	15	15	5	7	10	10	14	14	18	14	10	3
P2HO20	10	10	239	7	7	4	4	9	10	27	27	10	27	7	3
P2BE22	15	15	7	239	239	5	5	8	8	17	17	13	17	7	3
P2CY22	15	15	7	239	240	5	5	8	8	17	17	13	17	7	3
P2WI15	5	5	4	5	5	48	4	5	5	5	5	6	5	5	3
P2WI15	7	7	4	5	5	4	203	5	4	5	5	7	5	4	3
P2MI19	10	10	9	8	8	5	5	244	108	16	16	13	16	9	4
P3HO20	10	10	10	8	8	5	4	108	139	17	17	33	17	9	4
P3BE22	14	14	27	17	17	5	5	16	17	144	144	13	144	7	3
P3CY22	14	14	27	17	17	5	5	16	17	144	144	13	144	7	3
P3MI19	18	18	10	13	13	6	7	13	33	13	13	144	13	13	5
P3RU22	14	14	27	17	17	5	5	16	17	144	144	13	144	7	3
P3WI15	10	10	7	7	7	5	4	9	9	7	7	13	7	108	3
P3WI15	3	3	3	3	3	3	3	4	4	3	3	5	3	3	48

## Sheet: BB_connectivity_matrix
	PWW14	P1HO18	P2HO18	P3BE17	P3HO18	PHO17
PWW14	802	8	7	33	25	33
P1HO18	8	411	9	8	9	8
P2HO18	7	9	240	8	10	8
P3BE17	33	8	8	144	52	144
P3HO18	25	9	10	52	145	52
PHO17	33	8	8	144	52	144

## Sheet: BLRV_connectivity_matrix
	P17BR	P18BR	P19BR	P20BR	P21BR	P22BR
P17BR	158	3	20	18	2	5
P18BR	3	102	2	8	2	3
P19BR	20	2	138	14	8	3
P20BR	18	8	14	120	2	12
P21BR	2	2	8	2	120	2
P22BR	5	3	3	12	2	122

## Sheet: DM_connectivity_matrix
	PHO17	P2HO17	P3HO20	PHO16
PHO17	144	19	18	41
P2HO17	19	240	12	19
P3HO20	18	12	143	16
PHO16	41	19	16	192

## Sheet: PSbMV_connectivity_matrix
	PTM17	PTM18	PTM19	PTM20	PTM22
PTM17	145	14	21	8	4
PTM18	14	102	3	10	3
PTM19	21	3	121	2	3
PTM20	8	10	2	108	9
PTM22	4	3	3	9	122

## Sheet: YLD_connectivity_matrix
	P1BE21	P1BE22	P1BA13	P1BE13	P1HO13	P1WW13	P1HO21	P1HO22	P1BA13	P1BE13	P1HO13	P1HP13	P1WW13	P1RU22	P2AR16	P2AR19	P2AR20	P2BA16	P2BA19	P2BA20	P2BA21	P2BA22	P2BE16	P2BE19	P2BE20	P2BE21	P2BE22	P2CY19	P2CY20	P2CY21	P2CY22	P2AR13	P2AR14	P2BA13	P2BE13	P2HO14	P2HP13	P2SC13	P2WI13	P2WI14	P2YE13	P2HO16	P2HO19	P2HO20	P2HO21	P2HO22	P2KA16	P2KA19	P2KA20
P1BE21	500	18	3	3	3	3	500	18	5	5	5	5	5	18	7	8	8	7	8	8	13	229	7	8	8	13	229	8	8	13	229	5	5	5	5	5	5	5	5	5	5	7	8	8	13	229	7	8	8
P1BE22	18	500	3	3	3	3	18	500	5	5	5	5	5	500	9	9	10	9	9	10	8	15	9	9	11	8	15	9	10	8	15	6	7	6	6	7	6	6	6	7	6	9	8	11	8	15	9	9	11
P1BA13	3	3	176	176	176	176	3	3	3	3	3	3	3	3	3	3	3	3	3	3	3	3	3	3	3	3	3	3	3	3	3	4	57	4	4	57	4	4	4	57	4	3	3	3	3	3	3	3	3
P1BE13	3	3	176	176	176	176	3	3	3	3	3	3	3	3	3	3	3	3	3	3	3	3	3	3	3	3	3	3	3	3	3	4	57	4	4	57	4	4	4	57	4	3	3	3	3	3	3	3	3
P1HO13	3	3	176	176	176	176	3	3	3	3	3	3	3	3	3	3	3	3	3	3	3	3	3	3	3	3	3	3	3	3	3	4	57	4	4	57	4	4	4	57	4	3	3	3	3	3	3	3	3
P1WW13	3	3	176	176	176	176	3	3	3	3	3	3	3	3	3	3	3	3	3	3	3	3	3	3	3	3	3	3	3	3	3	4	57	4	4	57	4	4	4	57	4	3	3	3	3	3	3	3	3
P1HO21	500	18	3	3	3	3	500	18	5	5	5	5	5	18	7	8	8	7	8	8	13	229	7	8	8	13	229	8	8	13	229	5	5	5	5	5	5	5	5	5	5	7	8	8	13	229	7	8	8
P1HO22	18	500	3	3	3	3	18	500	5	5	5	5	5	500	9	9	10	9	9	10	8	15	9	9	11	8	15	9	10	8	15	6	7	6	6	7	6	6	6	7	6	9	8	11	8	15	9	9	11
P1BA13	5	5	3	3	3	3	5	5	284	284	284	284	284	5	5	6	5	5	6	5	5	5	5	6	5	5	5	6	5	5	5	5	5	5	5	5	5	5	5	5	5	5	5	5	5	5	5	6	5
P1BE13	5	5	3	3	3	3	5	5	284	284	284	284	284	5	5	6	5	5	6	5	5	5	5	6	5	5	5	6	5	5	5	5	5	5	5	5	5	5	5	5	5	5	5	5	5	5	5	6	5
P1HO13	5	5	3	3	3	3	5	5	284	284	284	284	284	5	5	6	5	5	6	5	5	5	5	6	5	5	5	6	5	5	5	5	5	5	5	5	5	5	5	5	5	5	5	5	5	5	5	6	5
P1HP13	5	5	3	3	3	3	5	5	284	284	284	284	284	5	5	6	5	5	6	5	5	5	5	6	5	5	5	6	5	5	5	5	5	5	5	5	5	5	5	5	5	5	5	5	5	5	5	6	5
P1WW13	5	5	3	3	3	3	5	5	284	284	284	284	284	5	5	6	5	5	6	5	5	5	5	6	5	5	5	6	5	5	5	5	5	5	5	5	5	5	5	5	5	5	5	5	5	5	5	6	5
P1RU22	18	500	3	3	3	3	18	500	5	5	5	5	5	500	9	9	10	9	9	10	8	15	9	9	11	8	15	9	10	8	15	6	7	6	6	7	6	6	6	7	6	9	8	11	8	15	9	9	11
P2AR16	7	9	3	3	3	3	7	9	5	5	5	5	5	9	240	7	6	240	7	7	6	8	240	7	6	6	8	7	6	6	8	5	5	5	5	5	5	5	5	5	5	240	6	8	6	8	240	7	7
P2AR19	8	9	3	3	3	3	8	9	6	6	6	6	6	9	7	245	10	7	245	10	8	8	7	245	10	8	8	245	10	8	8	5	5	5	5	5	5	5	5	5	5	7	241	11	8	8	7	245	11
P2AR20	8	10	3	3	3	3	8	10	5	5	5	5	5	10	6	10	240	6	10	240	8	9	6	10	240	8	9	10	240	8	9	5	5	5	5	5	5	5	5	5	5	6	10	240	8	9	6	10	240
P2BA16	7	9	3	3	3	3	7	9	5	5	5	5	5	9	240	7	6	240	7	7	6	8	240	7	6	6	8	7	6	6	8	5	5	5	5	5	5	5	5	5	5	240	6	8	6	8	240	7	7
P2BA19	8	9	3	3	3	3	8	9	6	6	6	6	6	9	7	245	10	7	246	10	8	8	7	245	10	8	8	245	11	8	8	5	5	5	5	5	5	5	5	5	5	7	241	11	8	8	7	245	11
P2BA20	8	10	3	3	3	3	8	10	5	5	5	5	5	10	7	10	240	7	10	242	8	9	7	10	241	8	9	10	241	8	9	5	5	5	5	5	5	5	5	5	5	7	10	242	8	9	7	10	240
P2BA21	13	8	3	3	3	3	13	8	5	5	5	5	5	8	6	8	8	6	8	8	240	12	6	8	8	240	12	8	8	240	12	5	5	5	5	5	5	5	5	5	5	6	8	8	240	12	6	8	8
P2BA22	229	15	3	3	3	3	229	15	5	5	5	5	5	15	8	8	9	8	8	9	12	239	8	8	9	12	239	8	9	12	239	5	5	5	5	5	5	5	5	5	5	8	8	9	12	239	8	8	9
P2BE16	7	9	3	3	3	3	7	9	5	5	5	5	5	9	240	7	6	240	7	7	6	8	240	7	6	6	8	7	6	6	8	5	5	5	5	5	5	5	5	5	5	240	6	8	6	8	240	7	7
P2BE19	8	9	3	3	3	3	8	9	6	6	6	6	6	9	7	245	10	7	245	10	8	8	7	245	10	8	8	245	10	8	8	5	5	5	5	5	5	5	5	5	5	7	241	11	8	8	7	245	11
P2BE20	8	11	3	3	3	3	8	11	5	5	5	5	5	11	6	10	240	6	10	241	8	9	6	10	242	8	9	10	241	8	9	5	6	5	5	6	5	5	5	6	5	6	10	241	8	9	6	10	240
P2BE21	13	8	3	3	3	3	13	8	5	5	5	5	5	8	6	8	8	6	8	8	240	12	6	8	8	240	12	8	8	240	12	5	5	5	5	5	5	5	5	5	5	6	8	8	240	12	6	8	8
P2BE22	229	15	3	3	3	3	229	15	5	5	5	5	5	15	8	8	9	8	8	9	12	239	8	8	9	12	239	8	9	12	239	5	5	5	5	5	5	5	5	5	5	8	8	9	12	239	8	8	9
P2CY19	8	9	3	3	3	3	8	9	6	6	6	6	6	9	7	245	10	7	245	10	8	8	7	245	10	8	8	245	10	8	8	5	5	5	5	5	5	5	5	5	5	7	241	11	8	8	7	245	11
P2CY20	8	10	3	3	3	3	8	10	5	5	5	5	5	10	6	10	240	6	11	241	8	9	6	10	241	8	9	10	243	8	9	5	5	5	5	5	5	5	5	5	5	6	11	241	8	9	6	10	240
P2CY21	13	8	3	3	3	3	13	8	5	5	5	5	5	8	6	8	8	6	8	8	240	12	6	8	8	240	12	8	8	240	12	5	5	5	5	5	5	5	5	5	5	6	8	8	240	12	6	8	8
P2CY22	229	15	3	3	3	3	229	15	5	5	5	5	5	15	8	8	9	8	8	9	12	239	8	8	9	12	239	8	9	12	239	5	5	5	5	5	5	5	5	5	5	8	8	9	12	239	8	8	9
P2AR13	5	6	4	4	4	4	5	6	5	5	5	5	5	6	5	5	5	5	5	5	5	5	5	5	5	5	5	5	5	5	5	138	5	138	138	5	138	138	138	5	138	5	5	5	5	5	5	5	5
P2AR14	5	7	57	57	57	57	5	7	5	5	5	5	5	7	5	5	5	5	5	5	5	5	5	5	6	5	5	5	5	5	5	5	84	5	5	84	5	5	5	84	5	5	5	5	5	5	5	5	5
P2BA13	5	6	4	4	4	4	5	6	5	5	5	5	5	6	5	5	5	5	5	5	5	5	5	5	5	5	5	5	5	5	5	138	5	138	138	5	138	138	138	5	138	5	5	5	5	5	5	5	5
P2BE13	5	6	4	4	4	4	5	6	5	5	5	5	5	6	5	5	5	5	5	5	5	5	5	5	5	5	5	5	5	5	5	138	5	138	138	5	138	138	138	5	138	5	5	5	5	5	5	5	5
P2HO14	5	7	57	57	57	57	5	7	5	5	5	5	5	7	5	5	5	5	5	5	5	5	5	5	6	5	5	5	5	5	5	5	84	5	5	84	5	5	5	84	5	5	5	5	5	5	5	5	5
P2HP13	5	6	4	4	4	4	5	6	5	5	5	5	5	6	5	5	5	5	5	5	5	5	5	5	5	5	5	5	5	5	5	138	5	138	138	5	138	138	138	5	138	5	5	5	5	5	5	5	5
P2SC13	5	6	4	4	4	4	5	6	5	5	5	5	5	6	5	5	5	5	5	5	5	5	5	5	5	5	5	5	5	5	5	138	5	138	138	5	138	138	138	5	138	5	5	5	5	5	5	5	5
P2WI13	5	6	4	4	4	4	5	6	5	5	5	5	5	6	5	5	5	5	5	5	5	5	5	5	5	5	5	5	5	5	5	138	5	138	138	5	138	138	138	5	138	5	5	5	5	5	5	5	5
P2WI14	5	7	57	57	57	57	5	7	5	5	5	5	5	7	5	5	5	5	5	5	5	5	5	5	6	5	5	5	5	5	5	5	84	5	5	84	5	5	5	84	5	5	5	5	5	5	5	5	5
P2YE13	5	6	4	4	4	4	5	6	5	5	5	5	5	6	5	5	5	5	5	5	5	5	5	5	5	5	5	5	5	5	5	138	5	138	138	5	138	138	138	5	138	5	5	5	5	5	5	5	5
P2HO16	7	9	3	3	3	3	7	9	5	5	5	5	5	9	240	7	6	240	7	7	6	8	240	7	6	6	8	7	6	6	8	5	5	5	5	5	5	5	5	5	5	240	6	8	6	8	240	7	7
P2HO19	8	8	3	3	3	3	8	8	5	5	5	5	5	8	6	241	10	6	241	10	8	8	6	241	10	8	8	241	11	8	8	5	5	5	5	5	5	5	5	5	5	6	243	10	8	8	6	241	10
P2HO20	8	11	3	3	3	3	8	11	5	5	5	5	5	11	8	11	240	8	11	242	8	9	8	11	241	8	9	11	241	8	9	5	5	5	5	5	5	5	5	5	5	8	10	243	8	9	8	11	241
P2HO21	13	8	3	3	3	3	13	8	5	5	5	5	5	8	6	8	8	6	8	8	240	12	6	8	8	240	12	8	8	240	12	5	5	5	5	5	5	5	5	5	5	6	8	8	240	12	6	8	8
P2HO22	229	15	3	3	3	3	229	15	5	5	5	5	5	15	8	8	9	8	8	9	12	239	8	8	9	12	239	8	9	12	239	5	5	5	5	5	5	5	5	5	5	8	8	9	12	239	8	8	9
P2KA16	7	9	3	3	3	3	7	9	5	5	5	5	5	9	240	7	6	240	7	7	6	8	240	7	6	6	8	7	6	6	8	5	5	5	5	5	5	5	5	5	5	240	6	8	6	8	240	7	7
P2KA19	8	9	3	3	3	3	8	9	6	6	6	6	6	9	7	245	10	7	245	10	8	8	7	245	10	8	8	245	10	8	8	5	5	5	5	5	5	5	5	5	5	7	241	11	8	8	7	245	11
P2KA20	8	11	3	3	3	3	8	11	5	5	5	5	5	11	7	11	240	7	11	240	8	9	7	11	240	8	9	11	240	8	9	5	5	5	5	5	5	5	5	5	5	7	10	241	8	9	7	11	241
P2AR13	4	4	2	2	2	2	4	4	4	4	4	4	4	4	4	4	4	4	4	4	4	4	4	4	4	4	4	4	4	4	4	4	4	4	4	4	4	4	4	4	4	4	4	4	4	4	4	4	4
P2AR14	4	4	2	2	2	2	4	4	93	93	93	93	93	4	4	5	4	4	5	4	4	4	4	5	4	4	4	5	4	4	4	4	4	4	4	4	4	4	4	4	4	4	4	4	4	4	4	5	4
P2BA13	4	4	2	2	2	2	4	4	4	4	4	4	4	4	4	4	4	4	4	4	4	4	4	4	4	4	4	4	4	4	4	4	4	4	4	4	4	4	4	4	4	4	4	4	4	4	4	4	4
P2BA14	4	4	2	2	2	2	4	4	93	93	93	93	93	4	4	5	4	4	5	4	4	4	4	5	4	4	4	5	4	4	4	4	4	4	4	4	4	4	4	4	4	4	4	4	4	4	4	5	4
P2BE13	4	4	2	2	2	2	4	4	4	4	4	4	4	4	4	4	4	4	4	4	4	4	4	4	4	4	4	4	4	4	4	4	4	4	4	4	4	4	4	4	4	4	4	4	4	4	4	4	4
P2HO13	4	4	2	2	2	2	4	4	4	4	4	4	4	4	4	4	4	4	4	4	4	4	4	4	4	4	4	4	4	4	4	4	4	4	4	4	4	4	4	4	4	4	4	4	4	4	4	4	4
P2HO14	4	4	2	2	2	2	4	4	93	93	93	93	93	4	4	5	4	4	5	4	4	4	4	5	4	4	4	5	4	4	4	4	4	4	4	4	4	4	4	4	4	4	4	4	4	4	4	5	4
P2HP13	4	4	2	2	2	2	4	4	4	4	4	4	4	4	4	4	4	4	4	4	4	4	4	4	4	4	4	4	4	4	4	4	4	4	4	4	4	4	4	4	4	4	4	4	4	4	4	4	4
P2KI16	7	9	3	3	3	3	7	9	5	5	5	5	5	9	240	7	6	240	7	7	6	8	240	7	6	6	8	7	6	6	8	5	5	5	5	5	5	5	5	5	5	240	6	8	6	8	240	7	7
P2KI19	8	9	3	3	3	3	8	9	6	6	6	6	6	9	7	243	10	7	243	10	8	8	7	243	10	8	8	243	10	8	8	5	5	5	5	5	5	5	5	5	5	7	241	11	8	8	7	243	11
P2KI20	8	11	3	3	3	3	8	11	5	5	5	5	5	11	6	10	237	6	10	237	8	9	6	10	237	8	9	10	237	8	9	5	5	5	5	5	5	5	5	5	5	6	10	237	8	9	6	10	237
P2SC13	4	4	2	2	2	2	4	4	4	4	4	4	4	4	4	4	4	4	4	4	4	4	4	4	4	4	4	4	4	4	4	4	4	4	4	4	4	4	4	4	4	4	4	4	4	4	4	4	4
P2SC14	4	4	2	2	2	2	4	4	93	93	93	93	93	4	4	5	4	4	5	4	4	4	4	5	4	4	4	5	4	4	4	4	4	4	4	4	4	4	4	4	4	4	4	4	4	4	4	5	4
P2WI13	4	4	2	2	2	2	4	4	4	4	4	4	4	4	4	4	4	4	4	4	4	4	4	4	4	4	4	4	4	4	4	4	4	4	4	4	4	4	4	4	4	4	4	4	4	4	4	4	4
P2WI14	4	4	2	2	2	2	4	4	93	93	93	93	93	4	4	5	4	4	5	4	4	4	4	5	4	4	4	5	4	4	4	4	4	4	4	4	4	4	4	4	4	4	4	4	4	4	4	5	4
P2YE13	4	4	2	2	2	2	4	4	4	4	4	4	4	4	4	4	4	4	4	4	4	4	4	4	4	4	4	4	4	4	4	4	4	4	4	4	4	4	4	4	4	4	4	4	4	4	4	4	4
P2YE14	4	4	2	2	2	2	4	4	93	93	93	93	93	4	4	5	4	4	5	4	4	4	4	5	4	4	4	5	4	4	4	4	4	4	4	4	4	4	4	4	4	4	4	4	4	4	4	5	4
P2MI16	7	9	3	3	3	3	7	9	5	5	5	5	5	9	240	7	6	240	7	7	6	8	240	7	6	6	8	7	6	6	8	5	5	5	5	5	5	5	5	5	5	240	6	8	6	8	240	7	7
P2MI19	8	10	3	3	3	3	8	10	6	6	6	6	6	10	7	243	11	7	243	11	8	8	7	243	11	8	8	243	11	8	8	5	5	5	5	5	5	5	5	5	5	7	241	12	8	8	7	243	12
P2MI20	8	10	3	3	3	3	8	10	5	5	5	5	5	10	6	10	238	6	10	238	8	9	6	10	238	8	9	10	238	8	9	5	5	5	5	5	5	5	5	5	5	6	10	238	8	9	6	10	238
P2MI21	13	8	3	3	3	3	13	8	5	5	5	5	5	8	6	8	8	6	8	8	240	12	6	8	8	240	12	8	8	240	12	5	5	5	5	5	5	5	5	5	5	6	8	8	240	12	6	8	8
P2MI22	230	15	3	3	3	3	230	15	5	5	5	5	5	15	8	8	9	8	8	9	12	239	8	8	9	12	239	8	9	12	239	5	5	5	5	5	5	5	5	5	5	8	8	9	12	239	8	8	9
P2SC16	7	9	3	3	3	3	7	9	5	5	5	5	5	9	240	7	6	240	7	7	6	8	240	7	6	6	8	7	6	6	8	5	5	5	5	5	5	5	5	5	5	240	6	8	6	8	240	7	7
P2SC19	8	10	3	3	3	3	8	10	6	6	6	6	6	10	7	244	11	7	244	11	8	8	7	244	11	8	8	244	11	8	8	5	5	5	5	5	5	5	5	5	5	7	240	12	8	8	7	244	12
P2SC20	8	10	3	3	3	3	8	10	5	5	5	5	5	10	6	10	239	6	10	239	8	9	6	10	239	8	9	10	239	8	9	5	5	5	5	5	5	5	5	5	5	6	10	239	8	9	6	10	239
P2SL16	7	9	3	3	3	3	7	9	5	5	5	5	5	9	240	7	6	240	7	7	6	8	240	7	6	6	8	7	6	6	8	5	5	5	5	5	5	5	5	5	5	240	6	8	6	8	240	7	7
P2SL19	8	10	3	3	3	3	8	10	6	6	6	6	6	10	7	245	11	7	245	11	8	8	7	245	11	8	8	245	11	8	8	5	5	5	5	5	5	5	5	5	5	7	241	12	8	8	7	245	12
P2SL20	8	11	3	3	3	3	8	11	5	5	5	5	5	11	6	10	240	6	10	241	8	9	6	10	242	8	9	10	241	8	9	5	6	5	5	6	5	5	5	6	5	6	10	241	8	9	6	10	240
P2SL21	13	8	3	3	3	3	13	8	5	5	5	5	5	8	6	8	8	6	8	8	240	12	6	8	8	240	12	8	8	240	12	5	5	5	5	5	5	5	5	5	5	6	8	8	240	12	6	8	8
P2SN16	7	9	3	3	3	3	7	9	5	5	5	5	5	9	240	7	6	240	7	7	6	8	240	7	6	6	8	7	6	6	8	5	5	5	5	5	5	5	5	5	5	240	6	8	6	8	240	7	7
P2SN20	8	11	3	3	3	3	8	11	5	5	5	5	5	11	6	10	239	6	10	239	8	9	6	10	239	8	9	10	239	8	9	5	5	5	5	5	5	5	5	5	5	6	10	239	8	9	6	10	239
P2BA13	4	3	2	2	2	2	4	3	3	3	3	3	3	3	3	3	3	3	3	3	4	3	3	3	3	4	3	3	3	4	3	3	3	3	3	3	3	3	3	3	3	3	3	3	4	3	3	3	3
P2BA14	4	3	2	2	2	2	4	3	3	3	3	3	3	3	3	4	4	3	4	4	4	3	3	4	4	4	3	4	4	4	3	3	3	3	3	3	3	3	3	3	3	3	4	4	4	3	3	4	4
P2BE13	4	3	2	2	2	2	4	3	3	3	3	3	3	3	3	3	3	3	3	3	4	3	3	3	3	4	3	3	3	4	3	3	3	3	3	3	3	3	3	3	3	3	3	3	4	3	3	3	3
P2HO13	4	3	2	2	2	2	4	3	3	3	3	3	3	3	3	3	3	3	3	3	4	3	3	3	3	4	3	3	3	4	3	3	3	3	3	3	3	3	3	3	3	3	3	3	4	3	3	3	3
P2HO14	4	3	2	2	2	2	4	3	3	3	3	3	3	3	3	4	4	3	4	4	4	3	3	4	4	4	3	4	4	4	3	3	3	3	3	3	3	3	3	3	3	3	4	4	4	3	3	4	4
P2WW16	7	9	3	3	3	3	7	9	5	5	5	5	5	9	240	7	6	240	7	7	6	8	240	7	6	6	8	7	6	6	8	5	5	5	5	5	5	5	5	5	5	240	6	8	6	8	240	7	7
P2WW19	8	10	3	3	3	3	8	10	6	6	6	6	6	10	7	243	11	7	243	11	8	8	7	243	11	8	8	243	11	8	8	5	5	5	5	5	5	5	5	5	5	7	239	12	8	8	7	243	12
P2WW20	8	12	3	3	3	3	8	12	5	5	5	5	5	12	7	11	240	7	11	241	8	9	7	11	241	8	9	11	241	8	9	5	5	5	5	5	5	5	5	5	5	7	10	242	8	9	7	11	241
P2WW13	4	3	2	2	2	2	4	3	3	3	3	3	3	3	3	3	3	3	3	3	4	3	3	3	3	4	3	3	3	4	3	3	3	3	3	3	3	3	3	3	3	3	3	3	4	3	3	3	3
P2WW14	4	3	2	2	2	2	4	3	3	3	3	3	3	3	3	4	4	3	4	4	4	3	3	4	4	4	3	4	4	4	3	3	3	3	3	3	3	3	3	3	3	3	4	4	4	3	3	4	4
P2YE16	7	9	3	3	3	3	7	9	5	5	5	5	5	9	240	7	6	240	7	7	6	8	240	7	6	6	8	7	6	6	8	5	5	5	5	5	5	5	5	5	5	240	6	8	6	8	240	7	7
P2YE19	8	10	3	3	3	3	8	10	6	6	6	6	6	10	7	243	11	7	243	11	8	8	7	243	11	8	8	243	11	8	8	5	5	5	5	5	5	5	5	5	5	7	239	12	8	8	7	243	12
P2YE20	8	10	3	3	3	3	8	10	5	5	5	5	5	10	7	10	238	7	10	239	8	9	7	10	238	8	9	10	238	8	9	5	5	5	5	5	5	5	5	5	5	7	10	239	8	9	7	10	238
P3AR13	7	7	5	5	5	5	7	7	6	6	6	6	6	7	6	9	7	6	9	7	7	7	6	9	7	7	7	9	7	7	7	6	5	6	6	5	6	6	6	5	6	6	8	7	7	7	6	9	7
P3AR14	8	7	4	4	4	4	8	7	6	6	6	6	6	7	6	10	8	6	10	8	8	7	6	10	8	8	7	10	8	8	7	6	5	6	6	5	6	6	6	5	6	6	9	8	8	7	6	10	8
P3AR16	10	13	14	14	14	14	10	13	24	24	24	24	24	13	6	11	10	6	11	10	9	8	6	11	11	9	8	11	10	9	8	9	20	9	9	20	9	9	9	20	9	6	10	10	9	8	6	11	10
P3AR19	12	19	6	6	6	6	12	19	6	6	6	6	6	19	14	14	11	14	14	12	10	13	14	14	12	10	13	14	11	10	13	6	10	6	6	10	6	6	6	10	6	14	10	13	10	13	14	14	12
P3AR20	12	14	5	5	5	5	12	14	5	5	5	5	5	14	11	111	11	11	111	12	10	10	11	111	12	10	10	111	11	10	10	5	9	5	5	9	5	5	5	9	5	11	110	13	10	10	11	111	12
P3BA16	10	13	14	14	14	14	10	13	24	24	24	24	24	13	6	11	10	6	11	10	9	8	6	11	11	9	8	11	10	9	8	9	20	9	9	20	9	9	9	20	9	6	10	10	9	8	6	11	10
P3BA19	12	18	6	6	6	6	12	18	6	6	6	6	6	18	14	13	11	14	14	12	10	13	14	13	11	10	13	13	12	10	13	6	9	6	6	9	6	6	6	9	6	14	10	13	10	13	14	13	12
P3BA20	12	14	5	5	5	5	12	14	5	5	5	5	5	14	10	111	11	10	111	11	10	10	10	111	12	10	10	111	11	10	10	5	9	5	5	9	5	5	5	9	5	10	110	12	10	10	10	111	12
P3BA21	12	15	4	4	4	4	12	15	5	5	5	5	5	15	10	31	102	10	31	102	10	13	10	31	102	10	13	31	102	10	13	6	6	6	6	6	6	6	6	6	6	10	31	102	10	13	10	31	102
P3BE13	7	7	5	5	5	5	7	7	6	6	6	6	6	7	6	9	7	6	9	7	7	7	6	9	7	7	7	9	7	7	7	6	5	6	6	5	6	6	6	5	6	6	8	7	7	7	6	9	7
P3BE16	10	13	14	14	14	14	10	13	24	24	24	24	24	13	6	11	10	6	11	10	9	8	6	11	11	9	8	11	10	9	8	9	20	9	9	20	9	9	9	20	9	6	10	10	9	8	6	11	10
P3BE19	12	19	6	6	6	6	12	19	6	6	6	6	6	19	14	14	11	14	14	12	10	13	14	14	12	10	13	14	11	10	13	6	10	6	6	10	6	6	6	10	6	14	11	13	10	13	14	14	12
P3BE20	12	14	5	5	5	5	12	14	5	5	5	5	5	14	11	111	11	11	111	12	10	10	11	111	12	10	10	111	11	10	10	5	9	5	5	9	5	5	5	9	5	11	110	13	10	10	11	111	12
P3BE21	12	15	4	4	4	4	12	15	5	5	5	5	5	15	10	31	102	10	31	102	10	13	10	31	102	10	13	31	102	10	13	6	6	6	6	6	6	6	6	6	6	10	31	102	10	13	10	31	102
P3BE22	12	14	3	3	3	3	12	14	5	5	5	5	5	14	8	16	29	8	16	29	104	17	8	16	29	104	17	16	29	104	17	5	5	5	5	5	5	5	5	5	5	8	16	29	104	17	8	16	29
P3CY19	12	19	6	6	6	6	12	19	6	6	6	6	6	19	14	14	11	14	14	12	10	13	14	14	12	10	13	14	11	10	13	6	10	6	6	10	6	6	6	10	6	14	10	13	10	13	14	14	12
P3CY20	12	14	5	5	5	5	12	14	5	5	5	5	5	14	11	111	11	11	111	12	10	10	11	111	12	10	10	111	11	10	10	5	9	5	5	9	5	5	5	9	5	11	110	13	10	10	11	111	12
P3CY21	12	15	4	4	4	4	12	15	5	5	5	5	5	15	10	31	102	10	31	102	10	13	10	31	102	10	13	31	102	10	13	6	6	6	6	6	6	6	6	6	6	10	31	102	10	13	10	31	102
P3CY22	12	14	3	3	3	3	12	14	5	5	5	5	5	14	8	16	29	8	16	29	104	17	8	16	29	104	17	16	29	104	17	5	5	5	5	5	5	5	5	5	5	8	16	29	104	17	8	16	29
P3AR13	4	4	4	4	4	4	4	4	4	4	4	4	4	4	4	5	5	4	5	5	4	4	4	5	5	4	4	5	5	4	4	4	4	4	4	4	4	4	4	4	4	4	5	5	4	4	4	5	5
P3AR14	6	7	3	3	3	3	6	7	5	5	5	5	5	7	5	6	6	5	6	6	6	6	5	6	6	6	6	6	6	6	6	35	5	35	35	5	35	35	35	5	35	5	6	6	6	6	5	6	6
P3BA13	4	4	4	4	4	4	4	4	4	4	4	4	4	4	4	5	5	4	5	5	4	4	4	5	5	4	4	5	5	4	4	4	4	4	4	4	4	4	4	4	4	4	5	5	4	4	4	5	5
P3BE13	4	4	4	4	4	4	4	4	4	4	4	4	4	4	4	5	5	4	5	5	4	4	4	5	5	4	4	5	5	4	4	4	4	4	4	4	4	4	4	4	4	4	5	5	4	4	4	5	5
P3HO13	4	4	4	4	4	4	4	4	4	4	4	4	4	4	4	5	5	4	5	5	4	4	4	5	5	4	4	5	5	4	4	4	4	4	4	4	4	4	4	4	4	4	5	5	4	4	4	5	5
P3HO14	6	7	3	3	3	3	6	7	5	5	5	5	5	7	5	6	6	5	6	6	6	6	5	6	6	6	6	6	6	6	6	35	5	35	35	5	35	35	35	5	35	5	6	6	6	6	5	6	6
P3SC13	4	4	4	4	4	4	4	4	4	4	4	4	4	4	4	5	5	4	5	5	4	4	4	5	5	4	4	5	5	4	4	4	4	4	4	4	4	4	4	4	4	4	5	5	4	4	4	5	5
P3WI13	4	4	4	4	4	4	4	4	4	4	4	4	4	4	4	5	5	4	5	5	4	4	4	5	5	4	4	5	5	4	4	4	4	4	4	4	4	4	4	4	4	4	5	5	4	4	4	5	5
P3WI14	6	7	3	3	3	3	6	7	5	5	5	5	5	7	5	6	6	5	6	6	6	6	5	6	6	6	6	6	6	6	6	35	5	35	35	5	35	35	35	5	35	5	6	6	6	6	5	6	6
P3YE13	4	4	4	4	4	4	4	4	4	4	4	4	4	4	4	5	5	4	5	5	4	4	4	5	5	4	4	5	5	4	4	4	4	4	4	4	4	4	4	4	4	4	5	5	4	4	4	5	5
P3YE14	6	7	3	3	3	3	6	7	5	5	5	5	5	7	5	6	6	5	6	6	6	6	5	6	6	6	6	6	6	6	6	35	5	35	35	5	35	35	35	5	35	5	6	6	6	6	5	6	6
P3HO13	7	7	5	5	5	5	7	7	6	6	6	6	6	7	6	9	7	6	9	7	7	7	6	9	7	7	7	9	7	7	7	6	5	6	6	5	6	6	6	5	6	6	8	7	7	7	6	9	7
P3HO14	8	7	4	4	4	4	8	7	6	6	6	6	6	7	6	10	8	6	10	8	8	7	6	10	8	8	7	10	8	8	7	6	5	6	6	5	6	6	6	5	6	6	9	8	8	7	6	10	8
P3HO16	10	13	14	14	14	14	10	13	24	24	24	24	24	13	6	11	10	6	11	10	9	8	6	11	11	9	8	11	10	9	8	9	20	9	9	20	9	9	9	20	9	6	10	10	9	8	6	11	10
P3HO19	12	19	6	6	6	6	12	19	6	6	6	6	6	19	14	13	11	14	13	12	10	13	14	13	12	10	13	13	12	10	13	6	10	6	6	10	6	6	6	10	6	14	11	13	10	13	14	13	12
P3HO20	12	14	5	5	5	5	12	14	5	5	5	5	5	14	11	111	11	11	111	12	10	10	11	111	12	10	10	111	11	10	10	5	9	5	5	9	5	5	5	9	5	11	110	13	10	10	11	111	12
P3HO21	12	15	4	4	4	4	12	15	5	5	5	5	5	15	10	31	102	10	31	102	10	13	10	31	102	10	13	31	102	10	13	6	6	6	6	6	6	6	6	6	6	10	31	102	10	13	10	31	102
P3HO22	12	14	3	3	3	3	12	14	5	5	5	5	5	14	8	16	29	8	16	29	104	17	8	16	29	104	17	16	29	104	17	5	5	5	5	5	5	5	5	5	5	8	16	29	104	17	8	16	29
P3HP13	7	7	5	5	5	5	7	7	6	6	6	6	6	7	6	9	7	6	9	7	7	7	6	9	7	7	7	9	7	7	7	6	5	6	6	5	6	6	6	5	6	6	8	7	7	7	6	9	7
P3KA16	10	13	14	14	14	14	10	13	24	24	24	24	24	13	6	11	10	6	11	10	9	8	6	11	11	9	8	11	10	9	8	9	20	9	9	20	9	9	9	20	9	6	10	10	9	8	6	11	10
P3KA19	12	18	6	6	6	6	12	18	6	6	6	6	6	18	14	15	11	14	15	12	10	13	14	15	11	10	13	15	11	10	13	6	9	6	6	9	6	6	6	9	6	14	11	13	10	13	14	15	12
P3KA20	12	14	5	5	5	5	12	14	5	5	5	5	5	14	11	111	11	11	111	12	10	10	11	111	12	10	10	111	11	10	10	5	9	5	5	9	5	5	5	9	5	11	110	13	10	10	11	111	12
P3AR13	7	6	3	3	3	3	7	6	5	5	5	5	5	6	5	6	6	5	6	6	7	6	5	6	6	7	6	6	6	7	6	5	5	5	5	5	5	5	5	5	5	5	6	6	7	6	5	6	6
P3AR14	6	6	3	3	3	3	6	6	5	5	5	5	5	6	5	6	6	5	6	6	6	6	5	6	6	6	6	6	6	6	6	5	5	5	5	5	5	5	5	5	5	5	6	6	6	6	5	6	6
P3BA13	7	6	3	3	3	3	7	6	5	5	5	5	5	6	5	6	6	5	6	6	7	6	5	6	6	7	6	6	6	7	6	5	5	5	5	5	5	5	5	5	5	5	6	6	7	6	5	6	6
P3BE13	7	6	3	3	3	3	7	6	5	5	5	5	5	6	5	6	6	5	6	6	7	6	5	6	6	7	6	6	6	7	6	5	5	5	5	5	5	5	5	5	5	5	6	6	7	6	5	6	6
P3HO13	7	6	3	3	3	3	7	6	5	5	5	5	5	6	5	6	6	5	6	6	7	6	5	6	6	7	6	6	6	7	6	5	5	5	5	5	5	5	5	5	5	5	6	6	7	6	5	6	6
P3HO14	6	6	3	3	3	3	6	6	5	5	5	5	5	6	5	6	6	5	6	6	6	6	5	6	6	6	6	6	6	6	6	5	5	5	5	5	5	5	5	5	5	5	6	6	6	6	5	6	6
P3HP13	7	6	3	3	3	3	7	6	5	5	5	5	5	6	5	6	6	5	6	6	7	6	5	6	6	7	6	6	6	7	6	5	5	5	5	5	5	5	5	5	5	5	6	6	7	6	5	6	6
P3KI13	7	7	5	5	5	5	7	7	6	6	6	6	6	7	6	9	7	6	9	7	7	7	6	9	7	7	7	9	7	7	7	6	5	6	6	5	6	6	6	5	6	6	8	7	7	7	6	9	7
P3KI14	8	7	4	4	4	4	8	7	6	6	6	6	6	7	6	10	8	6	10	8	8	7	6	10	8	8	7	10	8	8	7	6	5	6	6	5	6	6	6	5	6	6	9	8	8	7	6	10	8
P3KI16	10	13	14	14	14	14	10	13	24	24	24	24	24	13	6	11	10	6	11	10	9	8	6	11	11	9	8	11	10	9	8	9	20	9	9	20	9	9	9	20	9	6	10	10	9	8	6	11	10
P3KI19	12	18	6	6	6	6	12	18	6	6	6	6	6	18	14	13	11	14	13	12	10	13	14	13	11	10	13	13	11	10	13	6	9	6	6	9	6	6	6	9	6	14	10	13	10	13	14	13	12
P3KI20	12	14	5	5	5	5	12	14	5	5	5	5	5	14	11	111	11	11	111	12	10	10	11	111	12	10	10	111	11	10	10	5	9	5	5	9	5	5	5	9	5	11	110	13	10	10	11	111	12
P3KI13	7	6	3	3	3	3	7	6	5	5	5	5	5	6	5	6	6	5	6	6	7	6	5	6	6	7	6	6	6	7	6	5	5	5	5	5	5	5	5	5	5	5	6	6	7	6	5	6	6
P3KI14	6	6	3	3	3	3	6	6	5	5	5	5	5	6	5	6	6	5	6	6	6	6	5	6	6	6	6	6	6	6	6	5	5	5	5	5	5	5	5	5	5	5	6	6	6	6	5	6	6
P3MI13	7	6	3	3	3	3	7	6	5	5	5	5	5	6	5	6	6	5	6	6	7	6	5	6	6	7	6	6	6	7	6	5	5	5	5	5	5	5	5	5	5	5	6	6	7	6	5	6	6
P3SC13	7	6	3	3	3	3	7	6	5	5	5	5	5	6	5	6	6	5	6	6	7	6	5	6	6	7	6	6	6	7	6	5	5	5	5	5	5	5	5	5	5	5	6	6	7	6	5	6	6
P3SC14	6	6	3	3	3	3	6	6	5	5	5	5	5	6	5	6	6	5	6	6	6	6	5	6	6	6	6	6	6	6	6	5	5	5	5	5	5	5	5	5	5	5	6	6	6	6	5	6	6
P3SN13	7	6	3	3	3	3	7	6	5	5	5	5	5	6	5	6	6	5	6	6	7	6	5	6	6	7	6	6	6	7	6	5	5	5	5	5	5	5	5	5	5	5	6	6	7	6	5	6	6
P3SN14	6	6	3	3	3	3	6	6	5	5	5	5	5	6	5	6	6	5	6	6	6	6	5	6	6	6	6	6	6	6	6	5	5	5	5	5	5	5	5	5	5	5	6	6	6	6	5	6	6
P3WW13	7	6	3	3	3	3	7	6	5	5	5	5	5	6	5	6	6	5	6	6	7	6	5	6	6	7	6	6	6	7	6	5	5	5	5	5	5	5	5	5	5	5	6	6	7	6	5	6	6
P3WW14	6	6	3	3	3	3	6	6	5	5	5	5	5	6	5	6	6	5	6	6	6	6	5	6	6	6	6	6	6	6	6	5	5	5	5	5	5	5	5	5	5	5	6	6	6	6	5	6	6
P3YE13	7	6	3	3	3	3	7	6	5	5	5	5	5	6	5	6	6	5	6	6	7	6	5	6	6	7	6	6	6	7	6	5	5	5	5	5	5	5	5	5	5	5	6	6	7	6	5	6	6
P3YE14	6	6	3	3	3	3	6	6	5	5	5	5	5	6	5	6	6	5	6	6	6	6	5	6	6	6	6	6	6	6	6	5	5	5	5	5	5	5	5	5	5	5	6	6	6	6	5	6	6
P3MI13	7	7	5	5	5	5	7	7	6	6	6	6	6	7	6	9	7	6	9	7	7	7	6	9	7	7	7	9	7	7	7	6	5	6	6	5	6	6	6	5	6	6	8	7	7	7	6	9	7
P3MI14	8	7	4	4	4	4	8	7	6	6	6	6	6	7	6	10	8	6	10	8	8	7	6	10	8	8	7	10	8	8	7	6	5	6	6	5	6	6	6	5	6	6	9	8	8	7	6	10	8
P3MI16	10	13	14	14	14	14	10	13	24	24	24	24	24	13	6	11	10	6	11	10	9	8	6	11	11	9	8	11	10	9	8	9	20	9	9	20	9	9	9	20	9	6	10	10	9	8	6	11	10
P3MI19	12	18	6	6	6	6	12	18	6	6	6	6	6	18	14	13	11	14	13	12	10	13	14	13	11	10	13	13	11	10	13	6	9	6	6	9	6	6	6	9	6	14	10	13	10	13	14	13	12
P3MI21	12	15	4	4	4	4	12	15	5	5	5	5	5	15	10	31	102	10	31	102	10	13	10	31	102	10	13	31	102	10	13	6	6	6	6	6	6	6	6	6	6	10	31	102	10	13	10	31	102
P3MI22	12	14	3	3	3	3	12	14	5	5	5	5	5	14	8	16	29	8	16	29	104	17	8	16	29	104	17	16	29	104	17	5	5	5	5	5	5	5	5	5	5	8	16	29	104	17	8	16	29
P3OY22	12	14	3	3	3	3	12	14	5	5	5	5	5	14	8	16	29	8	16	29	104	17	8	16	29	104	17	16	29	104	17	5	5	5	5	5	5	5	5	5	5	8	16	29	104	17	8	16	29
P3RU22	12	14	3	3	3	3	12	14	5	5	5	5	5	14	8	16	29	8	16	29	104	17	8	16	29	104	17	16	29	104	17	5	5	5	5	5	5	5	5	5	5	8	16	29	104	17	8	16	29
P3SC13	7	7	5	5	5	5	7	7	6	6	6	6	6	7	6	9	7	6	9	7	7	7	6	9	7	7	7	9	7	7	7	6	5	6	6	5	6	6	6	5	6	6	8	7	7	7	6	9	7
P3SC14	8	7	4	4	4	4	8	7	6	6	6	6	6	7	6	10	8	6	10	8	8	7	6	10	8	8	7	10	8	8	7	6	5	6	6	5	6	6	6	5	6	6	9	8	8	7	6	10	8
P3SC16	10	13	14	14	14	14	10	13	24	24	24	24	24	13	6	11	10	6	11	10	9	8	6	11	11	9	8	11	10	9	8	9	20	9	9	20	9	9	9	20	9	6	10	10	9	8	6	11	10
P3SC19	12	18	6	6	6	6	12	18	6	6	6	6	6	18	14	14	11	14	14	12	10	13	14	14	11	10	13	14	11	10	13	6	9	6	6	9	6	6	6	9	6	14	11	13	10	13	14	14	12
P3SC20	12	14	5	5	5	5	12	14	5	5	5	5	5	14	11	111	11	11	111	12	10	10	11	111	12	10	10	111	11	10	10	5	9	5	5	9	5	5	5	9	5	11	110	13	10	10	11	111	12
P3SG19	12	19	6	6	6	6	12	19	6	6	6	6	6	19	14	14	11	14	14	12	10	13	14	14	12	10	13	14	11	10	13	6	10	6	6	10	6	6	6	10	6	14	10	13	10	13	14	14	12
P3SL14	8	7	4	4	4	4	8	7	6	6	6	6	6	7	6	10	8	6	10	8	8	7	6	10	8	8	7	10	8	8	7	6	5	6	6	5	6	6	6	5	6	6	9	8	8	7	6	10	8
P3SL16	10	13	14	14	14	14	10	13	24	24	24	24	24	13	6	11	10	6	11	10	9	8	6	11	11	9	8	11	10	9	8	9	20	9	9	20	9	9	9	20	9	6	10	10	9	8	6	11	10
P3SL19	12	19	6	6	6	6	12	19	6	6	6	6	6	19	14	14	11	14	14	12	10	13	14	14	12	10	13	14	11	10	13	6	10	6	6	10	6	6	6	10	6	14	11	13	10	13	14	14	12
P3SL20	12	14	5	5	5	5	12	14	5	5	5	5	5	14	10	111	11	10	111	11	10	10	10	111	12	10	10	111	11	10	10	5	9	5	5	9	5	5	5	9	5	10	110	12	10	10	10	111	12
P3SL21	12	15	4	4	4	4	12	15	5	5	5	5	5	15	10	31	102	10	31	102	10	13	10	31	102	10	13	31	102	10	13	6	6	6	6	6	6	6	6	6	6	10	31	102	10	13	10	31	102
P3SN13	7	7	5	5	5	5	7	7	6	6	6	6	6	7	6	9	7	6	9	7	7	7	6	9	7	7	7	9	7	7	7	6	5	6	6	5	6	6	6	5	6	6	8	7	7	7	6	9	7
P3SN14	8	7	4	4	4	4	8	7	6	6	6	6	6	7	6	10	8	6	10	8	8	7	6	10	8	8	7	10	8	8	7	6	5	6	6	5	6	6	6	5	6	6	9	8	8	7	6	10	8
P3SN16	10	13	14	14	14	14	10	13	24	24	24	24	24	13	6	11	10	6	11	10	9	8	6	11	11	9	8	11	10	9	8	9	20	9	9	20	9	9	9	20	9	6	10	10	9	8	6	11	10
P3SN20	12	14	5	5	5	5	12	14	5	5	5	5	5	14	11	111	11	11	111	12	10	10	11	111	12	10	10	111	11	10	10	5	9	5	5	9	5	5	5	9	5	11	110	13	10	10	11	111	12
P3BA13	4	4	2	2	2	2	4	4	4	4	4	4	4	4	4	4	4	4	4	4	4	4	4	4	4	4	4	4	4	4	4	4	4	4	4	4	4	4	4	4	4	4	4	4	4	4	4	4	4
P3HO13	4	4	2	2	2	2	4	4	4	4	4	4	4	4	4	4	4	4	4	4	4	4	4	4	4	4	4	4	4	4	4	4	4	4	4	4	4	4	4	4	4	4	4	4	4	4	4	4	4
P3HO14	3	3	2	2	2	2	3	3	3	3	3	3	3	3	3	4	4	3	4	4	3	3	3	4	4	3	3	4	4	3	3	3	3	3	3	3	3	3	3	3	3	3	4	4	3	3	3	4	4
P3WI13	7	7	5	5	5	5	7	7	6	6	6	6	6	7	6	9	7	6	9	7	7	7	6	9	7	7	7	9	7	7	7	6	5	6	6	5	6	6	6	5	6	6	8	7	7	7	6	9	7
P3WI14	8	7	4	4	4	4	8	7	6	6	6	6	6	7	6	10	8	6	10	8	8	7	6	10	8	8	7	10	8	8	7	6	5	6	6	5	6	6	6	5	6	6	9	8	8	7	6	10	8
P3WW13	7	7	5	5	5	5	7	7	6	6	6	6	6	7	6	9	7	6	9	7	7	7	6	9	7	7	7	9	7	7	7	6	5	6	6	5	6	6	6	5	6	6	8	7	7	7	6	9	7
P3WW14	8	7	4	4	4	4	8	7	6	6	6	6	6	7	6	10	8	6	10	8	8	7	6	10	8	8	7	10	8	8	7	6	5	6	6	5	6	6	6	5	6	6	9	8	8	7	6	10	8
P3WW16	10	13	14	14	14	14	10	13	24	24	24	24	24	13	6	11	10	6	11	10	9	8	6	11	11	9	8	11	10	9	8	9	20	9	9	20	9	9	9	20	9	6	10	10	9	8	6	11	10
P3WW19	12	19	6	6	6	6	12	19	6	6	6	6	6	19	14	14	11	14	14	12	10	13	14	14	12	10	13	14	11	10	13	6	10	6	6	10	6	6	6	10	6	14	10	13	10	13	14	14	12
P3WW20	12	14	5	5	5	5	12	14	5	5	5	5	5	14	11	111	11	11	111	12	10	10	11	111	12	10	10	111	11	10	10	5	9	5	5	9	5	5	5	9	5	11	110	13	10	10	11	111	12
P3WW13	4	4	2	2	2	2	4	4	4	4	4	4	4	4	4	4	4	4	4	4	4	4	4	4	4	4	4	4	4	4	4	4	4	4	4	4	4	4	4	4	4	4	4	4	4	4	4	4	4
P3WW14	3	3	2	2	2	2	3	3	3	3	3	3	3	3	3	4	4	3	4	4	3	3	3	4	4	3	3	4	4	3	3	3	3	3	3	3	3	3	3	3	3	3	4	4	3	3	3	4	4
P3YE13	7	7	5	5	5	5	7	7	6	6	6	6	6	7	6	9	7	6	9	7	7	7	6	9	7	7	7	9	7	7	7	6	5	6	6	5	6	6	6	5	6	6	8	7	7	7	6	9	7
P3YE14	8	7	4	4	4	4	8	7	6	6	6	6	6	7	6	10	8	6	10	8	8	7	6	10	8	8	7	10	8	8	7	6	5	6	6	5	6	6	6	5	6	6	9	8	8	7	6	10	8
P3YE16	10	13	14	14	14	14	10	13	24	24	24	24	24	13	6	11	10	6	11	10	9	8	6	11	11	9	8	11	10	9	8	9	20	9	9	20	9	9	9	20	9	6	10	10	9	8	6	11	10
P3YE19	12	19	6	6	6	6	12	19	6	6	6	6	6	19	14	15	11	14	15	11	10	13	14	15	12	10	13	15	11	10	13	6	10	6	6	10	6	6	6	10	6	14	11	12	10	13	14	15	12
P3YE20	12	14	5	5	5	5	12	14	5	5	5	5	5	14	10	111	11	10	111	11	10	10	10	111	12	10	10	111	11	10	10	5	9	5	5	9	5	5	5	9	5	10	110	12	10	10	10	111	12
[truncated: 148 more columns]
