# Supplementary material for: Genomic prediction for grain yield and biotic stress resistance in field pea (Pisum sativum L.)
Source: Front Plant Sci. 2026 Apr 1;17:1739804. doi: 10.3389/fpls.2026.1739804 (PMC13079318; doi:10.3389/fpls.2026.1739804)
Supplement: Supplementary file 5 [file Table3.xlsx]

## Sheet: Sheet1
Trait	Traits Abbreviation	Trial	Broad sense heritability	CV	VarGen	VarErr	stage	site	env	year	cluster
Ascochyta blight	AB	P1BE22	0.73	5.44941	54.6944	24.2994	P1	BE	BE22	2022	NA
Ascochyta blight	AB	P1RU22	0.74	8.11981	71.2003	28.0167	P1	RU	RU22	2022	NA
Ascochyta blight	AB	P2HO20	0.58	19.3665	70.3965	96.6135	P2	HO	HO20	2020	NA
Ascochyta blight	AB	P2BE22	0.71	4.93302	27.0273	21.0744	P2	BE	BE22	2022	NA
Ascochyta blight	AB	P2CY22	0.58	6.13868	24.5559	34.066	P2	CY	CY22	2022	NA
Ascochyta blight	AB	P2WI15	0.53	11.6454	15.8603	22.9451	P2	WI	WI15	2015	NA
Ascochyta blight	AB	P2WI15	0.36	7.16922	3.07282	10.6384	P2	WI	WI15	2015	NA
Ascochyta blight	AB	P2MI19	0.37	19.4724	5.87669	18.2007	P2	MI	MI19	2019	NA
Ascochyta blight	AB	P3HO20	0.4	22.8432	53.9418	155.009	P3	HO	HO20	2020	NA
Ascochyta blight	AB	P3BE22	0.83	4.58264	45.5232	17.2219	P3	BE	BE22	2022	NA
Ascochyta blight	AB	P3CY22	0.76	4.95499	35.4152	20.9386	P3	CY	CY22	2022	NA
Ascochyta blight	AB	P3MI19	0.27	13.8703	1.5627	7.5432	P3	MI	MI19	2019	NA
Ascochyta blight	AB	P3RU22	0.82	9.69075	95.0374	41.0569	P3	RU	RU22	2022	NA
Ascochyta blight	AB	P3WI15	0.58	8.98804	7.27207	15.1896	P3	WI	WI15	2015	NA
Ascochyta blight	AB	P3WWI15	0.61	10.1228	11.4835	20.5992	P3	WI	WI15	2015	NA
Bacterial blight	BB	PWW14	0.89	6.05492	0.425141	0.0526704	P	WW	WW14	2014	NA
Bacterial blight	BB	P1HO18	0.44	22.8172	0.28647	0.697054	P1	HO	HO18	2018	NA
Bacterial blight	BB	P2HO18	0.52	16.716	0.393727	0.657678	P2	HO	HO18	2018	NA
Bacterial blight	BB	P3BE17	0.21	26.2457	0.133358	0.905243	P3	BE	BE17	2017	NA
Bacterial blight	BB	P3HO18	0.52	30.4736	0.417962	0.706122	P3	HO	HO18	2018	NA
Bacterial blight	BB	PHO17	0.18	45.6564	0.136912	1.1769	P	HO	HO17	2017	NA
BLRV	BLRV	PBR17	0.84	41.6771	329.281	81.859	P	BR	BR17	2017	NA
BLRV	BLRV	PBR18	0.65	72.961	34.5564	29.1364	P	BR	BR18	2018	NA
BLRV	BLRV	PBR19	0.88	30.4075	359.48	91.8886	P	BR	BR19	2019	NA
BLRV	BLRV	PBR20	0.4	45.8237	143.724	370.905	P	BR	BR20	2020	NA
BLRV	BLRV	PBR21	0.76	65.4287	292.294	158.134	P	BR	BR21	2021	NA
BLRV	BLRV	PBR22	0.66	43.9849	261.865	245.431	P	BR	BR22	2022	NA
Downy mildew	DM	PHO17	0.41	34.7662	0.138136	0.342943	P	HO	HO17	2017	NA
Downy mildew	DM	P2HO17	0.12	19.5313	0.0600602	0.842131	P2	HO	HO17	2017	NA
Downy mildew	DM	P3HO20	0.49	21.9142	0.407143	0.767909	P3	HO	HO20	2020	NA
Downy mildew	DM	PHO16	0.51	22.3334	0.38262	0.695495	P	HO	HO16	2016	NA
Yield	GYD	P1BE21	0.56	5.57513	0.010295	0.00877406	P1	BE	BE21	2021	5
Yield	GYD	P1BE22	0.72	12.9992	0.118708	0.0518189	P1	BE	BE22	2022	4
Yield	GYD	P1BA13	0.31	10.8365	0.019558	0.0347666	P1	BA	BA13	2013	2
Yield	GYD	P1BE13	0.39	3.0202	0.0312831	0.0427009	P1	BE	BE13	2013	2
Yield	GYD	P1HO13	0.53	7.71701	0.0617477	0.106227	P1	HO	HO13	2013	1
Yield	GYD	P1WW13	0.66	0.794934	0.0189089	0.00853221	P1	WW	WW13	2013	3
Yield	GYD	P1HO21	0.59	6.55673	0.0942286	0.0744205	P1	HO	HO21	2021	1
Yield	GYD	P1HO22	0.73	9.11409	0.221423	0.0837971	P1	HO	HO22	2022	4
Yield	GYD	P1BA13	0.47	0.0468278	0.0242151	0.0186717	P1	BA	BA13	2013	2
Yield	GYD	P1BE13	0.82	0.00155309	0.0496769	0.00643521	P1	BE	BE13	2013	2
Yield	GYD	P1HO13	0.59	6.53909	0.0383091	0.048082	P1	HO	HO13	2013	1
Yield	GYD	P1HP13	0.82	0.0245945	0.0388003	0.00498685	P1	HP	HP13	2013	5
Yield	GYD	P1WW13	0.85	1.2671	0.0336413	0.00498758	P1	WW	WW13	2013	3
Yield	GYD	P1RU22	0.84	5.91907	0.242843	0.0533922	P1	RU	RU22	2022	4
Yield	GYD	P2AR16	0.65	8.32502	0.0552806	0.0547827	P2	AR	AR16	2016	4
Yield	GYD	P2AR19	0.87	10.5649	0.00772271	0.00196511	P2	AR	AR19	2019	3
Yield	GYD	P2AR20	0.61	5.80624	0.0199918	0.0235873	P2	AR	AR20	2020	1
Yield	GYD	P2BA16	0.81	7.37697	0.1428	0.0599435	P2	BA	BA16	2016	4
Yield	GYD	P2BA19	0.71	10.9825	0.0136838	0.00972888	P2	BA	BA19	2019	5
Yield	GYD	P2BA20	0.68	6.97109	0.0299937	0.0252395	P2	BA	BA20	2020	1
Yield	GYD	P2BA21	0.75	4.5287	0.0169982	0.0106471	P2	BA	BA21	2021	3
Yield	GYD	P2BA22	0.57	9.24838	0.0526602	0.0707856	P2	BA	BA22	2022	4
Yield	GYD	P2BE16	0.76	14.8833	0.0919108	0.052955	P2	BE	BE16	2016	4
Yield	GYD	P2BE19	0.55	9.60304	0.0120915	0.0170822	P2	BE	BE19	2019	1
Yield	GYD	P2BE20	0.44	9.90653	0.0171493	0.040205	P2	BE	BE20	2020	4
Yield	GYD	P2BE21	0.51	7.26467	0.00841064	0.0151938	P2	BE	BE21	2021	5
Yield	GYD	P2BE22	0.74	13.8284	0.0850212	0.0589075	P2	BE	BE22	2022	4
Yield	GYD	P2CY19	0.57	8.62276	0.0493356	0.0660814	P2	CY	CY19	2019	4
Yield	GYD	P2CY20	0.35	10.9476	0.0246335	0.0829444	P2	CY	CY20	2020	1
Yield	GYD	P2CY21	0.56	9.25024	0.0245688	0.0359041	P2	CY	CY21	2021	5
Yield	GYD	P2CY22	0.3	19.6678	0.0353809	0.151059	P2	CY	CY22	2022	4
Yield	GYD	P2AR13	0.66	5.89172	0.03196	0.0279117	P2	AR	AR13	2013	1
Yield	GYD	P2AR14	0.75	5.62579	0.00749516	0.00422767	P2	AR	AR14	2014	3
Yield	GYD	P2BA13	0.41	7.26647	0.0144013	0.0354558	P2	BA	BA13	2013	2
Yield	GYD	P2BE13	0.72	7.27772	0.0387538	0.0283498	P2	BE	BE13	2013	2
Yield	GYD	P2HO14	0.76	9.17316	0.0527127	0.0460967	P2	HO	HO14	2014	1
Yield	GYD	P2HP13	0.4	16.2893	0.0282555	0.0770411	P2	HP	HP13	2013	5
Yield	GYD	P2SC13	0.37	22.4798	0.143239	0.423539	P2	SC	SC13	2013	1
Yield	GYD	P2WI13	0.9	6.32333	0.08318	0.0156925	P2	WI	WI13	2013	2
Yield	GYD	P2WI14	0.6	5.70011	0.0136294	0.0166796	P2	WI	WI14	2014	3
Yield	GYD	P2YE13	0.53	9.42949	0.021107	0.0327595	P2	YE	YE13	2013	1
Yield	GYD	P2HO16	0.74	7.4885	0.0728994	0.0451996	P2	HO	HO16	2016	4
Yield	GYD	P2HO19	0.42	11.8289	0.0200449	0.0521061	P2	HO	HO19	2019	1
Yield	GYD	P2HO20	0.5	7.89498	0.0506423	0.0929004	P2	HO	HO20	2020	1
Yield	GYD	P2HO21	0.63	6.18464	0.0547768	0.0636086	P2	HO	HO21	2021	1
Yield	GYD	P2HO22	0.78	9.07213	0.181432	0.0909434	P2	HO	HO22	2022	4
Yield	GYD	P2KA16	0.9	4.87745	0.122031	0.0236459	P2	KA	KA16	2016	4
Yield	GYD	P2KA19	0.62	5.7314	0.00637673	0.0069356	P2	KA	KA19	2019	5
Yield	GYD	P2KA20	0.73	5.49092	0.0113294	0.00694566	P2	KA	KA20	2020	1
Yield	GYD	P2AR13	0.66	6.14601	0.0321436	0.0296803	P2	AR	AR13	2013	1
Yield	GYD	P2AR14	0.71	6.35916	0.00637705	0.0047452	P2	AR	AR14	2014	3
Yield	GYD	P2BA13	0.61	5.30477	0.0197674	0.0213952	P2	BA	BA13	2013	2
Yield	GYD	P2BA14	0.61	7.4135	0.020066	0.0227924	P2	BA	BA14	2014	3
Yield	GYD	P2BE13	0.71	6.98189	0.0323848	0.0252984	P2	BE	BE13	2013	2
Yield	GYD	P2HO13	0.64	6.45767	0.0484947	0.0765321	P2	HO	HO13	2013	1
Yield	GYD	P2HO14	0.52	10.9354	0.023967	0.0576272	P2	HO	HO14	2014	1
Yield	GYD	P2HP13	0.47	11.0265	0.0226192	0.048062	P2	HP	HP13	2013	5
Yield	GYD	P2I16	0.46	9.58921	0.0649712	0.137025	P2	KI	KI16	2016	4
Yield	GYD	P2I19	0.78	7.1198	0.0259719	0.0130847	P2	KI	KI19	2019	3
Yield	GYD	P2I20	0.7	5.75104	0.0286019	0.0224602	P2	KI	KI20	2020	1
Yield	GYD	P2SC13	0.45	16.1535	0.152057	0.323243	P2	SC	SC13	2013	1
Yield	GYD	P2SC14	0.31	16.3694	0.0371274	0.158341	P2	SC	SC14	2014	2
Yield	GYD	P2WI13	0.89	6.51408	0.0768741	0.0175342	P2	WI	WI13	2013	2
Yield	GYD	P2WI14	0.59	5.94761	0.0128307	0.0157112	P2	WI	WI14	2014	3
Yield	GYD	P2YE13	0.41	10.2748	0.015754	0.0391995	P2	YE	YE13	2013	1
Yield	GYD	P2KYE14	0.48	12.1541	0.0117533	0.0226341	P2	YE	YE14	2014	3
Yield	GYD	P2MI16	0.76	5.99997	0.0439852	0.0234364	P2	MI	MI16	2016	5
Yield	GYD	P2MI19	0.66	12.0637	0.0173958	0.0146767	P2	MI	MI19	2019	4
Yield	GYD	P2MI20	0.66	8.27136	0.00728708	0.00657148	P2	MI	MI20	2020	4
Yield	GYD	P2MI21	0.44	7.49132	0.0137869	0.0298869	P2	MI	MI21	2021	5
Yield	GYD	P2MI22	0.47	10.4784	0.0395761	0.0819656	P2	MI	MI22	2022	4
Yield	GYD	P2SC16	0.54	19.3762	0.0203382	0.0282092	P2	SC	SC16	2016	2
Yield	GYD	P2SC19	0.33	11.4417	0.00663107	0.0242598	P2	SC	SC19	2019	1
Yield	GYD	P2SC20	0.68	6.71973	0.0219469	0.0182435	P2	SC	SC20	2020	3
Yield	GYD	P2SL16	0.52	21.0073	0.027043	0.0439525	P2	SL	SL16	2016	5
Yield	GYD	P2SL19	0.44	9.93987	0.012546	0.0276121	P2	SL	SL19	2019	3
Yield	GYD	P2SL20	0.41	7.61555	0.00719525	0.0191263	P2	SL	SL20	2020	1
Yield	GYD	P2SL21	0.48	9.64915	0.0279592	0.0584981	P2	SL	SL21	2021	5
Yield	GYD	P2SN16	0.88	4.76909	0.0993899	0.0218744	P2	SN	SN16	2016	4
Yield	GYD	P2SN20	0.5	11.3335	0.00462034	0.00816624	P2	SN	SN20	2020	1
Yield	GYD	P2BA13	0.87	7.14872	0.135268	0.0353015	P2	BA	BA13	2013	2
Yield	GYD	P2BA14	0.9	5.84486	0.0674861	0.0141517	P2	BA	BA14	2014	3
Yield	GYD	P2BE13	0.88	6.01573	0.0842231	0.0230767	P2	BE	BE13	2013	2
Yield	GYD	P2HO13	0.95	6.2436	0.430541	0.0626708	P2	HO	HO13	2013	1
Yield	GYD	P2HO14	0.94	11.9352	0.187804	0.0295806	P2	HO	HO14	2014	1
Yield	GYD	P2WW16	0.7	8.00743	0.059252	0.0411496	P2	WW	WW16	2016	4
Yield	GYD	P2WW19	0.87	11.7514	0.00757965	0.00189664	P2	WW	WW19	2019	3
Yield	GYD	P2WW20	0.73	5.65146	0.0419974	0.0278747	P2	WW	WW20	2020	1
Yield	GYD	P2WW13	0.89	5.96047	0.0724012	0.015197	P2	WW	WW13	2013	3
Yield	GYD	P2WW14	0.91	5.32178	0.0537431	0.0083806	P2	WW	WW14	2014	1
Yield	GYD	P2YE16	0.66	9.88434	0.0508705	0.0454285	P2	YE	YE16	2016	4
Yield	GYD	P2YE19	0.59	10.4711	0.0134367	0.0165761	P2	YE	YE19	2019	1
Yield	GYD	P2YE20	0.63	4.92065	0.0185249	0.0192277	P2	YE	YE20	2020	1
Yield	GYD	P3AR13	0.8	6.14003	0.0427239	0.0287868	P3	AR	AR13	2013	1
Yield	GYD	P3AR14	0.84	5.47673	0.0109021	0.00582947	P3	AR	AR14	2014	3
Yield	GYD	P3AR16	0.55	8.59512	0.05581	0.0829153	P3	AR	AR16	2016	4
Yield	GYD	P3AR19	0.79	11.2974	0.00504607	0.00225812	P3	AR	AR19	2019	3
Yield	GYD	P3AR20	0.79	5.47329	0.0421994	0.020166	P3	AR	AR20	2020	1
Yield	GYD	P3BA16	0.67	7.58382	0.0879483	0.0822678	P3	BA	BA16	2016	4
Yield	GYD	P3BA19	0.79	11.2643	0.0178981	0.0089327	P3	BA	BA19	2019	5
Yield	GYD	P3BA20	0.75	7.00764	0.0407808	0.0251765	P3	BA	BA20	2020	1
Yield	GYD	P3BA21	0.92	4.36638	0.0550084	0.008215	P3	BA	BA21	2021	3
Yield	GYD	P3BE13	0.76	8.47706	0.0510869	0.0426153	P3	BE	BE13	2013	2
Yield	GYD	P3BE16	0.6	18.2326	0.0711937	0.088895	P3	BE	BE16	2016	4
Yield	GYD	P3BE19	0.7	10.4448	0.027145	0.0209827	P3	BE	BE19	2019	1
Yield	GYD	P3BE20	0.47	9.49875	0.0220954	0.0449737	P3	BE	BE20	2020	4
Yield	GYD	P3BE21	0.61	5.49107	0.00883701	0.0102977	P3	BE	BE21	2021	5
Yield	GYD	P3BE22	0.78	11.5124	0.0805774	0.0452161	P3	BE	BE22	2022	4
Yield	GYD	P3CY19	0.35	9.98072	0.0270898	0.0897506	P3	CY	CY19	2019	4
Yield	GYD	P3CY20	0.55	9.47809	0.0383175	0.0568372	P3	CY	CY20	2020	1
Yield	GYD	P3CY21	0.56	7.3944	0.0232326	0.034405	P3	CY	CY21	2021	5
Yield	GYD	P3CY22	0.7	17.2863	0.175436	0.14327	P3	CY	CY22	2022	4
Yield	GYD	P3AR13	0.84	6.05167	0.0527457	0.0281124	P3	AR	AR13	2013	1
Yield	GYD	P3AR14	0.9	5.28244	0.0165851	0.00507109	P3	AR	AR14	2014	3
Yield	GYD	P3BA13	0.72	8.21211	0.0473971	0.048864	P3	BA	BA13	2013	2
Yield	GYD	P3BE13	0.78	8.67438	0.0572648	0.0484618	P3	BE	BE13	2013	2
Yield	GYD	P3HO13	0.77	5.30142	0.0447618	0.0509972	P3	HO	HO13	2013	1
Yield	GYD	P3HO14	0.88	6.75629	0.072728	0.035222	P3	HO	HO14	2014	1
Yield	GYD	P3SC13	0.57	16.0465	0.186522	0.357746	P3	SC	SC13	2013	1
Yield	GYD	P3WI13	0.94	6.36875	0.0859297	0.0162349	P3	WI	WI13	2013	2
Yield	GYD	P3WI14	0.86	4.50569	0.0272846	0.0108436	P3	WI	WI14	2014	3
Yield	GYD	P3YE13	0.69	8.83997	0.0328196	0.040785	P3	YE	YE13	2013	1
Yield	GYD	P3YE14	0.6	12.0677	0.0103132	0.0182349	P3	YE	YE14	2014	3
Yield	GYD	P3HO13	0.57	5.87846	0.0228444	0.0636056	P3	HO	HO13	2013	1
Yield	GYD	P3HO14	0.69	8.23368	0.0313126	0.0527951	P3	HO	HO14	2014	1
Yield	GYD	P3HO16	0.73	7.96545	0.0635733	0.0435349	P3	HO	HO16	2016	4
Yield	GYD	P3HO19	0.29	10.8907	0.0106412	0.0494944	P3	HO	HO19	2019	1
Yield	GYD	P3HO20	0.53	7.33288	0.0487141	0.0802445	P3	HO	HO20	2020	1
Yield	GYD	P3HO21	0.45	6.25082	0.0324281	0.0733385	P3	HO	HO21	2021	1
Yield	GYD	P3HO22	0.82	7.41151	0.183289	0.0640382	P3	HO	HO22	2022	4
Yield	GYD	P3HP13	0.63	17.2158	0.0551124	0.0804166	P3	HP	HP13	2013	5
Yield	GYD	P3KA16	0.84	4.71155	0.0777578	0.0268943	P3	KA	KA16	2016	4
Yield	GYD	P3KA19	0.38	8.74352	0.00412304	0.0122066	P3	KA	KA19	2019	5
Yield	GYD	P3KA20	0.73	6.60309	0.0143654	0.00949496	P3	KA	KA20	2020	1
Yield	GYD	P3AR13	0.73	6.68601	0.0347565	0.0340177	P3	AR	AR13	2013	1
Yield	GYD	P3AR14	0.85	5.97171	0.0132129	0.00593828	P3	AR	AR14	2014	3
Yield	GYD	P3BA13	0.78	6.4884	0.0375896	0.0279959	P3	BA	BA13	2013	2
Yield	GYD	P3BE13	0.83	6.81268	0.0594128	0.0307013	P3	BE	BE13	2013	2
Yield	GYD	P3HO13	0.68	5.39288	0.031131	0.0522514	P3	HO	HO13	2013	1
Yield	GYD	P3HO14	0.72	7.66597	0.0299362	0.0382237	P3	HO	HO14	2014	1
Yield	GYD	P3HP13	0.33	17.6674	0.0150006	0.0828689	P3	HP	HP13	2013	5
Yield	GYD	P3KI13	0.88	4.31402	0.0418986	0.0158063	P3	KI	KI13	2013	1
Yield	GYD	P3KI14	0.53	6.12676	0.0117644	0.0277758	P3	KI	KI14	2014	3
Yield	GYD	P3KI16	0.53	6.17535	0.0461746	0.0745659	P3	KI	KI16	2016	4
Yield	GYD	P3KI19	0.76	6.07534	0.0206308	0.0116811	P3	KI	KI19	2019	3
Yield	GYD	P3KI20	0.74	5.96127	0.0370324	0.0216195	P3	KI	KI20	2020	1
Yield	GYD	P3KI13	0.9	3.74842	0.0408629	0.0119783	P3	KI	KI13	2013	1
Yield	GYD	P3KI14	0.63	6.56026	0.0190999	0.0321464	P3	KI	KI14	2014	3
Yield	GYD	P3MI13	0.8	17.5793	0.0274561	0.0183656	P3	MI	MI13	2013	2
Yield	GYD	P3SC13	0.73	12.6999	0.226565	0.215741	P3	SC	SC13	2013	1
Yield	GYD	P3SC14	0.46	8.71644	0.0181621	0.0596357	P3	SC	SC14	2014	2
Yield	GYD	P3SN13	0.9	3.29729	0.0329424	0.00917131	P3	SN	SN13	2013	4
Yield	GYD	P3SN14	0.85	4.47228	0.0142755	0.00590315	P3	SN	SN14	2014	3
Yield	GYD	P3WW13	0.88	3.53818	0.0211551	0.00735747	P3	WW	WW13	2013	3
Yield	GYD	P3WW14	0.59	5.69876	0.0064129	0.0117388	P3	WW	WW14	2014	1
Yield	GYD	P3YE13	0.55	8.43578	0.0136771	0.0300662	P3	YE	YE13	2013	1
Yield	GYD	P3YE14	0.61	12.5514	0.0119145	0.0198125	P3	YE	YE14	2014	3
Yield	GYD	P3MI13	0.65	18.4076	0.0160224	0.0246629	P3	MI	MI13	2013	2
Yield	GYD	P3MI14	0.88	7.91465	0.0656711	0.0237496	P3	MI	MI14	2014	2
Yield	GYD	P3MI16	0.83	4.04628	0.0378828	0.0131263	P3	MI	MI16	2016	5
Yield	GYD	P3MI19	0.69	10.2799	0.0155573	0.0119825	P3	MI	MI19	2019	4
Yield	GYD	P3MI21	0.2	11.7017	0.00683259	0.0528268	P3	MI	MI21	2021	5
Yield	GYD	P3MI22	0.6	12.2759	0.0939037	0.110048	P3	MI	MI22	2022	4
Yield	GYD	P3OY22	0.74	6.83052	0.115179	0.0634096	P3	OY	OY22	2022	2
Yield	GYD	P3RU22	0.81	5.88912	0.147316	0.0598632	P3	RU	RU22	2022	4
Yield	GYD	P3SC13	0.66	11.9987	0.153427	0.201605	P3	SC	SC13	2013	1
Yield	GYD	P3SC14	0.51	9.66168	0.0318539	0.0825123	P3	SC	SC14	2014	2
Yield	GYD	P3SC16	0.48	18.1863	0.0408522	0.0775138	P3	SC	SC16	2016	2
Yield	GYD	P3SC19	0.48	10.2557	0.0115994	0.0219747	P3	SC	SC19	2019	1
Yield	GYD	P3SC20	0.74	5.39119	0.0243623	0.0148103	P3	SC	SC20	2020	3
Yield	GYD	P3SG19	0.62	16.5974	0.00305664	0.00336065	P3	SG	SG19	2019	2
Yield	GYD	P3SL14	0.81	16.4282	0.0293158	0.0174242	P3	SL	SL14	2014	1
Yield	GYD	P3SL16	0.47	25.1398	0.0298003	0.0630639	P3	SL	SL16	2016	5
Yield	GYD	P3SL19	0.51	10.4773	0.0211855	0.0367868	P3	SL	SL19	2019	3
Yield	GYD	P3SL20	0.5	6.56543	0.00929381	0.0171631	P3	SL	SL20	2020	1
Yield	GYD	P3SL21	0.67	6.34869	0.0284442	0.0249301	P3	SL	SL21	2021	5
Yield	GYD	P3SN13	0.85	3.38226	0.0202286	0.0095563	P3	SN	SN13	2013	4
Yield	GYD	P3SN14	0.83	4.70487	0.0146326	0.0079836	P3	SN	SN14	2014	3
Yield	GYD	P3SN16	0.74	6.10495	0.0649436	0.0419859	P3	SN	SN16	2016	4
Yield	GYD	P3SN20	0.45	10.8866	0.0038026	0.00823461	P3	SN	SN20	2020	1
Yield	GYD	P3BA13	0.86	7.62697	0.0838954	0.0368837	P3	BA	BA13	2013	2
Yield	GYD	P3HO13	0.93	5.48564	0.247792	0.0439808	P3	HO	HO13	2013	1
Yield	GYD	P3HO14	0.86	10.5352	0.108051	0.0478732	P3	HO	HO14	2014	1
Yield	GYD	P3WI13	0.9	5.42931	0.0488547	0.0147615	P3	WI	WI13	2013	2
Yield	GYD	P3WI14	0.79	5.11853	0.0195735	0.0135812	P3	WI	WI14	2014	3
Yield	GYD	P3WW13	0.84	3.6185	0.0155883	0.00740509	P3	WW	WW13	2013	3
Yield	GYD	P3WW14	0.61	6.75264	0.0101057	0.0174581	P3	WW	WW14	2014	1
Yield	GYD	P3WW16	0.66	10.9039	0.0877506	0.0792542	P3	WW	WW16	2016	4
Yield	GYD	P3WW19	0.86	11.901	0.00770229	0.00198618	P3	WW	WW19	2019	3
Yield	GYD	P3WW20	0.76	5.97906	0.0561692	0.0314859	P3	WW	WW20	2020	1
Yield	GYD	P3WW13	0.95	6.07645	0.116452	0.016549	P3	WW	WW13	2013	3
Yield	GYD	P3WW14	0.97	5.14966	0.102482	0.00773859	P3	WW	WW14	2014	1
Yield	GYD	P3YE13	0.75	7.87318	0.0251899	0.0222231	P3	YE	YE13	2013	1
Yield	GYD	P3YE14	0.65	12.9191	0.012171	0.0176441	P3	YE	YE14	2014	3
Yield	GYD	P3YE16	0.68	9.42877	0.0567712	0.0460291	P3	YE	YE16	2016	4
Yield	GYD	P3YE19	0.56	9.76774	0.0151571	0.0200872	P3	YE	YE19	2019	1
Yield	GYD	P3YE20	0.68	5.16484	0.0280845	0.0242065	P3	YE	YE20	2020	1
Pea Seed-borne Mosaic Virus	PSBMV	PTM17	0.67	-	2.63145e-29	2.63145e-29	P	TM	TM17	2017	NA
Pea Seed-borne Mosaic Virus	PSBMV	PTM18	0.66	-	3.26314e-29	3.27051e-29	P	TM	TM18	2018	NA
Pea Seed-borne Mosaic Virus	PSBMV	PTM19	0.16	-	6.31089e-30	1.00974e-28	P	TM	TM19	2019	NA
Pea Seed-borne Mosaic Virus	PSBMV	PTM20	not replicated checks	-	-	-	P	TM	TM20	2020	NA
Pea Seed-borne Mosaic Virus	PSBMV	PTM22	not replicated checks	-	-	-	P	TM	TM22	2022	NA
