# Supplementary material for: Genomic prediction for grain yield and biotic stress resistance in field pea (Pisum sativum L.)
Source: Front Plant Sci. 2026 Apr 1;17:1739804. doi: 10.3389/fpls.2026.1739804 (PMC13079318; doi:10.3389/fpls.2026.1739804)
Supplement: Supplementary file 6 [file Table4.xlsx]

## Sheet: Meta data
Genomic Prediction for Grain Yield and Biotic Stress Resistance in Field Pea
Riaz A1, Li Y1, Pandey B2, Gebremedhin A1, Azizinia S1, Sudheesh S1, Lin Z1, Fanning J2,4, Rosewarne G2,3, Hayden MJ1,4, Kaur S1,4*
1Agriculture Victoria, Department of Energy, Environment and Climate Action, Bundoora 3083, Victoria, Australia.
2Agriculture Victoria, Grains Innovation Park, Horsham 3400, Victoria, Australia.
3Sugar Research Australia, Brisbane, Queensland, Australia.
4School of Applied Systems Biology, La Trobe University, Bundoora 3083, Victoria, Australia.
* Correspondence:
Corresponding Author
Sukhjiwan.Kaur@agriculture.vic.gov.au
Keywords: field pea, yield, biotic stress, genomic selection, genotype × environment interaction.
Metadata
Supplementary File 2: Genetic correlation between different environments for all traits in this study. Trial genetic correlation was presented for DM and PSBMV .

## Sheet: Ascohyta blight
	RU22	MI19	HO20	WI15	BE22	CY22
RU22	1	0.310159	0.485352	0.117871	0.81214	0.654677
MI19	0.310159	1	0.230845	0.611358	0.174202	0.41074
HO20	0.485352	0.230845	1	-0.1747	0.265209	0.172936
WI15	0.117871	0.611358	-0.1747	1	0.240576	0.444124
BE22	0.81214	0.174202	0.265209	0.240576	1	0.771428
CY22	0.654677	0.41074	0.172936	0.444124	0.771428	1

## Sheet: Bacterial blight
	WW2014	BE2017	HO2017	HO2018
WW2014	1	0.544256	0.460028	0.717206
BE2017	0.544256	1	-0.242065	0.328618
HO2017	0.460028	-0.242065	1	0.402972
HO2018	0.717206	0.328618	0.402972	1

## Sheet: PSBMV
	TM19	TM17	TM18	TM20	TM22
TM19	1	-0.0520876	-0.328322	0.667503	-0.20327
TM17	-0.0520876	1	-0.957571	-0.200872	0.118206
TM18	-0.328322	-0.957571	1	0.667996	0.397448
TM20	0.667503	-0.200872	0.667996	1	0.527427
TM22	-0.20327	0.118206	0.397448	0.527427	1
* Per trial, a genetic correlation was provided

## Sheet: Downy mildew
	PHO16	PHO17	P3HO20	P2HO17
PHO16	1	-0.976832	-0.999838	0.908188
PHO17	-0.976832	1	0.506117	0.655789
P3HO20	-0.999838	0.506117	1	-0.0645331
P2HO17	0.908188	0.655789	-0.0645331	1
* Per trial, a genetic correlation was provided

## Sheet: BLRV
	19BR	21BR	18BR	17BR	20BR	22BR
19BR	1	-0.92787	-0.961388	0.73337	-0.740618	-0.903025
21BR	-0.92787	1	1	0.670224	-0.894012	1
18BR	-0.961388	1	1	-0.00956962	0.947607	1
17BR	0.73337	0.670224	-0.00956962	1	0.00244634	0.668968
20BR	-0.740618	-0.894012	0.947607	0.00244634	1	-0.201184
22BR	-0.903025	1	1	0.668968	-0.201184	1

## Sheet: Yield
	AR2013	MI2013	WW2013	SN2016	BE2016	BA2013	KI2016	AR2016	BA2016	YE2016	WW2016	SC2013	AR2014	HO2014	SL2016	KI2014	YE2014	WW2014	KA2016	SN2014	MI2016	SN2013	HO2016	SC2016	SC2014	WI2014	MI2014	SL2014	HO2019	BE2021	HO2022	RU2022	AR2019	HO2021	CY2019	MI2019	HP2013	CY2021	SC2019	BA2021	SG2019	BE2019	MI2021	BA2019	SL2021	KA2019	BE2022	YE2019	WW2019
AR2013	1	0.241766	0.307879	0.320638	0.190692	0.778281	-0.00280215	0.13421	0.384713	0.32025	0.237207	0.518009	0.449222	0.17386	0.319447	0.371987	0.364118	0.46257	0.371448	0.451842	-0.188824	0.320711	0.127224	0.334438	0.561073	0.346618	-0.274841	-0.24941	0.442664	0.338205	0.270856	0.348639	0.268658	0.344894	0.491242	0.0714374	0.0712992	0.18049	0.670482	0.401266	0.062123	0.454557	0.0236001	0.103861	0.288917	-0.0841886	0.392193	0.327906	0.371993
MI2013	0.241766	1	0.153594	0.287476	0.447239	0.484382	-0.00958958	0.119636	0.405782	0.214986	-0.0668033	0.113551	-0.181429	-0.239742	0.361345	-0.439571	-0.0729547	-0.0741913	0.582384	-0.262998	0.132711	0.47237	0.109609	0.315632	0.419063	-0.0904445	0.0246668	-0.419866	-0.276756	-0.0080347	0.333113	0.164229	0.0663074	-0.215135	0.187993	0.389418	-0.0582389	0.0344185	0.160089	0.247736	-0.00984725	0.326089	-0.118884	0.0287364	-0.0529388	-0.121531	0.331896	-0.370272	0.0970421
WW2013	0.307879	0.153594	1	0.183636	-0.0884776	-0.30382	0.387383	0.0802957	0.0357814	-0.0271742	0.394057	0.214907	0.716316	0.371601	-0.00252487	0.101582	0.0394942	0.681433	-0.269984	0.211889	0.0804889	-0.102347	-0.00788929	-0.182675	0.177261	0.713093	0.713847	0.491407	0.205683	0.0793871	-0.0962883	-0.0287133	0.337717	-0.137403	0.33259	-0.102188	0.342201	0.019911	0.220587	0.171537	0.0922113	0.271023	0.162106	-0.0982036	-0.0421131	0.114226	-0.28116	0.17844	0.365062
SN2016	0.320638	0.287476	0.183636	1	0.287583	0.400059	0.777158	0.254021	0.640961	0.792162	0.914005	0.500356	0.247632	0.337603	-0.121151	-0.29099	0.455224	0.579172	0.406436	0.261676	-0.507868	0.23581	0.710194	0.362998	0.521885	0.333834	0.119089	0.596084	0.164697	-0.0455427	0.393828	0.307892	0.117068	0.186948	0.157366	0.319578	-0.0520794	-0.0271214	0.220147	0.0556359	0.271286	0.347037	-0.0244229	0.0894348	0.0611576	0.0785708	0.46267	0.058543	0.233652
BE2016	0.190692	0.447239	-0.0884776	0.287583	1	0.232925	0.649828	0.710966	0.822891	0.422992	0.203714	0.573063	0.155289	0.519603	0.809359	-0.00931013	0.353642	0.409801	0.787655	0.169381	0.494501	0.82277	0.511225	0.560367	0.599639	0.335412	-0.140913	0.266609	-0.0243069	0.499981	0.224051	0.728071	0.133713	0.291193	0.625092	0.0183815	0.444464	0.541366	0.510335	-0.385908	-0.0293358	0.301471	0.30428	0.417705	0.749477	0.211288	0.627198	0.384104	-0.108434
BA2013	0.778281	0.484382	-0.30382	0.400059	0.232925	1	0.0402612	0.031717	0.249011	0.365745	-0.0106138	0.519583	-0.486915	0.147854	0.128507	0.16926	-0.0452968	0.707568	0.589004	0.265265	0.112291	0.424109	0.170902	0.297945	0.409458	-0.19637	-0.892791	0.141856	-0.00570582	-0.141698	-0.0186265	0.0963962	0.159404	0.0152838	-0.0594267	0.0756878	-0.460027	-0.0583151	0.12219	0.180581	-0.285573	0.0809354	-0.131271	0.0517654	0.195736	0.194897	0.516887	0.118791	0.21029
KI2016	-0.00280215	-0.00958958	0.387383	0.777158	0.649828	0.0402612	1	0.706226	0.67114	0.803821	0.795374	0.756851	0.299277	0.604656	0.284287	-0.0346424	0.221165	0.492368	0.477143	0.233977	-0.077218	0.356414	0.754989	0.527002	0.592438	0.433336	0.121068	0.629488	0.414859	-0.0281222	0.208198	0.269438	0.263394	0.168373	0.450431	-0.124097	0.393887	0.235212	0.196329	-0.155199	0.088603	0.301128	0.0408481	0.292601	0.605815	0.423165	0.319624	0.340514	0.150638
AR2016	0.13421	0.119636	0.0802957	0.254021	0.710966	0.031717	0.706226	1	0.728666	0.697916	0.297446	0.298236	0.125685	0.345255	0.54918	-0.304033	-0.228012	0.244971	0.619105	-0.293775	0.577817	0.378939	0.65016	0.39276	0.5969	0.148481	0.0764713	-0.0729905	0.45807	0.460382	0.432692	0.653138	0.424876	0.253369	0.596665	0.432403	0.0958335	0.467519	0.707265	-0.309241	-0.0600572	0.591431	0.247509	0.327393	0.483315	0.057088	0.614121	0.564134	0.193065
BA2016	0.384713	0.405782	0.0357814	0.640961	0.822891	0.249011	0.67114	0.728666	1	0.674347	0.6015	0.40352	0.108371	0.237152	0.402007	-0.0217315	0.328316	0.371825	0.76093	-0.0645889	-0.0205327	0.676434	0.665695	0.534543	0.589782	0.305464	-0.215726	0.234719	0.265112	0.35494	0.343405	0.716772	0.0569769	0.215626	0.625958	0.261809	0.501991	0.303455	0.350883	-0.155478	0.121914	0.34483	0.0814121	0.272167	0.33216	0.146246	0.776361	0.251856	-0.0266328
YE2016	0.32025	0.214986	-0.0271742	0.792162	0.422992	0.365745	0.803821	0.697916	0.674347	1	0.782548	0.492853	0.0861254	0.370966	0.311202	-0.611928	0.235489	0.38054	0.545188	0.276667	-0.0312806	0.326217	0.838631	0.672635	0.363578	0.0864641	0.210208	0.541309	0.429682	0.17878	0.543408	0.482209	0.222751	0.359976	0.19303	0.522156	-0.120685	0.582256	0.359612	-0.245205	0.282623	0.334538	0.268256	0.0715484	0.379776	-0.187873	0.586882	0.167696	0.20979
WW2016	0.237207	-0.0668033	0.394057	0.914005	0.203714	-0.0106138	0.795374	0.297446	0.6015	0.782548	1	0.592879	0.382387	0.493714	-0.206451	-0.429817	0.409128	0.835167	0.204549	0.314645	-0.577634	0.183698	0.69447	0.365884	0.230912	0.412586	0.350198	0.645517	0.374309	-0.0769408	0.38855	0.276372	0.0314465	0.221274	0.314697	0.0304631	0.0693641	0.0530105	0.114065	-0.118517	0.479786	0.217549	-0.0863291	0.0248105	0.0965783	0.246284	0.367688	0.12442	0.0781032
SC2013	0.518009	0.113551	0.214907	0.500356	0.573063	0.519583	0.756851	0.298236	0.40352	0.492853	0.592879	1	0.567873	0.707627	0.490026	0.624253	0.58298	0.779288	0.510992	0.664609	0.328047	0.0695325	0.371964	0.0352331	0.0939568	0.695426	-0.869381	0.734015	0.378075	0.324157	0.309436	0.382022	0.268555	0.546763	0.486566	-0.0399466	0.309005	-0.00723035	0.183248	0.193292	-0.100803	0.586452	-0.034399	0.334587	0.604372	0.147334	0.244707	0.513179	0.266263
AR2014	0.449222	-0.181429	0.716316	0.247632	0.155289	-0.486915	0.299277	0.125685	0.108371	0.0861254	0.382387	0.567873	1	0.574701	-0.0651599	0.86217	0.837581	0.719599	-0.108209	0.776571	-0.17802	0.115321	-0.0363452	-0.315656	-0.0245266	0.816596	-0.771244	-0.498206	0.449473	0.0260004	0.157654	0.234784	0.395635	0.286285	0.416191	-0.0634671	0.260025	0.131478	0.367925	0.164827	-0.700853	0.351449	0.321644	0.10802	0.373375	0.0946205	0.180649	0.470605	0.469971
HO2014	0.17386	-0.239742	0.371601	0.337603	0.519603	0.147854	0.604656	0.345255	0.237152	0.370966	0.493714	0.707627	0.574701	1	0.333042	0.756328	0.829017	0.803729	0.144381	0.61374	0.618349	0.388863	0.459045	0.0839268	-0.118141	0.19288	-0.928081	0.837556	0.33352	0.135396	0.346251	0.26038	0.328775	0.613506	0.348921	0.139809	0.226675	0.66074	0.643155	-0.264645	-0.106463	0.542172	0.556833	0.343464	0.644346	0.343395	0.238092	0.652595	0.155362
SL2016	0.319447	0.361345	-0.00252487	-0.121151	0.809359	0.128507	0.284287	0.54918	0.402007	0.311202	-0.206451	0.490026	-0.0651599	0.333042	1	-0.138655	0.369746	0.189941	0.604331	0.212939	0.691286	0.611006	0.155957	0.42457	0.129826	0.434712	-0.0745046	0.347714	0.345921	0.755673	0.359902	0.626767	0.151545	0.339903	0.572512	0.117278	0.537264	0.67535	0.681795	-0.327593	-0.0699784	0.435946	0.425321	0.398179	0.762159	0.147487	0.422618	0.31177	0.04928
KI2014	0.371987	-0.439571	0.101582	-0.29099	-0.00931013	0.16926	-0.0346424	-0.304033	-0.0217315	-0.611928	-0.429817	0.624253	0.86217	0.756328	-0.138655	1	0.626325	0.326329	0.105243	0.645646	0.312226	0.254417	-0.350212	-0.738158	-0.285985	0.526035	0.374448	0.985195	-0.0161018	-0.41091	-0.0138407	0.27473	0.782657	0.0617228	0.434974	-0.0253085	0.146689	-0.179387	0.128755	0.481521	0.565864	0.90404	0.0905242	0.342058	0.162913	0.163823	0.24276	0.908576	0.752389
YE2014	0.364118	-0.0729547	0.0394942	0.455224	0.353642	-0.0452968	0.221165	-0.228012	0.328316	0.235489	0.409128	0.58298	0.837581	0.829017	0.369746	0.626325	1	0.803983	0.0685505	0.826762	-0.202941	0.186145	0.254935	-0.0669271	-0.384918	0.504182	-0.222027	0.293193	0.492368	-0.0710386	0.331787	0.243072	0.360979	0.49658	0.299843	0.105851	0.316225	0.311562	0.582624	0.0650386	-0.475073	0.304904	0.161798	0.354394	0.496472	0.107127	0.294264	0.383579	0.423791
WW2014	0.46257	-0.0741913	0.681433	0.579172	0.409801	0.707568	0.492368	0.244971	0.371825	0.38054	0.835167	0.779288	0.719599	0.803729	0.189941	0.326329	0.803983	1	0.0734629	0.7997	0.470673	0.167422	0.517306	0.0449287	-0.641973	0.415033	0.513051	0.727488	0.725133	0.30747	0.0132697	0.0175561	0.40978	0.302098	0.234136	0.168397	-0.17712	0.482225	0.46106	-0.253317	0.110977	0.293626	0.381356	-0.0176118	0.586291	0.327435	0.137001	0.336953	0.342983
KA2016	0.371448	0.582384	-0.269984	0.406436	0.787655	0.589004	0.477143	0.619105	0.76093	0.545188	0.204549	0.510992	-0.108209	0.144381	0.604331	0.105243	0.0685505	0.0734629	1	0.0324424	0.368488	0.778539	0.537112	0.297562	0.731423	0.187002	-0.138815	0.196952	0.106098	0.381255	0.380293	0.69404	0.0961903	0.394256	0.613315	0.359633	0.256464	0.453054	0.339778	-0.0643141	-0.221582	0.31303	0.337774	0.278682	0.530082	0.0705909	0.612988	0.247615	-0.0353869
SN2014	0.451842	-0.262998	0.211889	0.261676	0.169381	0.265265	0.233977	-0.293775	-0.0645889	0.276667	0.314645	0.664609	0.776571	0.61374	0.212939	0.645646	0.826762	0.7997	0.0324424	1	0.389139	-0.00828205	-0.101299	-0.0764528	-0.37684	0.735506	-0.894498	-0.444266	0.650323	0.300646	-0.198203	-0.0253453	0.486364	0.463988	0.180547	-0.193477	-0.0436958	0.257655	0.0128181	-0.165037	-0.829023	0.247425	0.253888	-0.0781486	0.472371	0.0862538	-0.136779	0.457665	0.49816
MI2016	-0.188824	0.132711	0.0804889	-0.507868	0.494501	0.112291	-0.077218	0.577817	-0.0205327	-0.0312806	-0.577634	0.328047	-0.17802	0.618349	0.691286	0.312226	-0.202941	0.470673	0.368488	0.389139	1	0.0221899	-0.109858	0.162972	0.0978543	0.0865491	0.639513	0.178363	0.414276	0.743103	0.00236889	0.16798	0.393456	0.217311	0.395863	0.185402	0.12742	0.738116	0.50408	-0.560769	0.19638	0.606683	0.504991	0.415121	0.72002	0.0991527	-0.0386972	0.568169	0.074122
SN2013	0.320711	0.47237	-0.102347	0.23581	0.82277	0.424109	0.356414	0.378939	0.676434	0.326217	0.183698	0.0695325	0.115321	0.388863	0.611006	0.254417	0.186145	0.167422	0.778539	-0.00828205	0.0221899	1	0.320122	0.485933	0.404837	0.271228	-0.316706	0.0745114	-0.0391798	0.326732	0.549449	0.596102	0.0436021	0.128341	0.554687	0.219876	0.473791	0.804885	0.526594	-0.351964	-0.0702036	0.153045	0.490465	0.108193	0.609575	0.132199	0.445224	0.0785586	-0.133349
HO2016	0.127224	0.109609	-0.00788929	0.710194	0.511225	0.170902	0.754989	0.65016	0.665695	0.838631	0.69447	0.371964	-0.0363452	0.459045	0.155957	-0.350212	0.254935	0.517306	0.537112	-0.101299	-0.109858	0.320122	1	0.462804	0.116743	-0.142782	-0.193244	0.626885	0.284257	0.370098	0.506002	0.608609	0.239295	0.561361	0.22114	0.15728	0.0680058	0.348396	0.462129	-0.347859	0.1231	0.374567	0.159573	0.370645	0.498444	0.243547	0.530376	0.351191	-0.0104486
SC2016	0.334438	0.315632	-0.182675	0.362998	0.560367	0.297945	0.527002	0.39276	0.534543	0.672635	0.365884	0.0352331	-0.315656	0.0839268	0.42457	-0.738158	-0.0669271	0.0449287	0.297562	-0.0764528	0.162972	0.485933	0.462804	1	0.528732	-0.13424	-0.0163172	-0.0228128	0.300535	0.455372	0.328111	0.24781	-0.0428855	0.00919464	0.534537	0.0970866	0.21146	0.524913	0.0977438	-0.589118	-0.24157	0.250125	0.222503	0.185426	0.472882	0.122593	0.415121	-0.010152	-0.339693
SC2014	0.561073	0.419063	0.177261	0.521885	0.599639	0.409458	0.592438	0.5969	0.589782	0.363578	0.230912	0.0939568	-0.0245266	-0.118141	0.129826	-0.285985	-0.384918	-0.641973	0.731423	-0.37684	0.0978543	0.404837	0.116743	0.528732	1	0.246778	0.166085	-0.0534175	-0.130203	0.499057	0.218114	0.158963	-0.194964	-0.390384	0.1478	-0.0109942	0.0910834	0.543962	-0.0866253	0.0889176	-0.0335163	0.194577	0.411043	0.0954249	0.493462	0.468373	0.763789	0.0972256	-0.0440647
WI2014	0.346618	-0.0904445	0.713093	0.333834	0.335412	-0.19637	0.433336	0.148481	0.305464	0.0864641	0.412586	0.695426	0.816596	0.19288	0.434712	0.526035	0.504182	0.415033	0.187002	0.735506	0.0865491	0.271228	-0.142782	-0.13424	0.246778	1	0.466422	0.59106	0.396863	0.377755	0.114958	0.336079	0.410142	0.0159222	0.538247	-0.276117	0.426732	0.0048118	0.243679	0.302938	0.118759	0.320978	0.284918	0.0683645	0.4093	0.147686	0.00706509	0.431753	0.366175
MI2014	-0.274841	0.0246668	0.713847	0.119089	-0.140913	-0.892791	0.121068	0.0764713	-0.215726	0.210208	0.350198	-0.869381	-0.771244	-0.928081	-0.0745046	0.374448	-0.222027	0.513051	-0.138815	-0.894498	0.639513	-0.316706	-0.193244	-0.0163172	0.166085	0.466422	1	0.38986	0.353212	-0.479463	-0.154442	-0.230251	0.400723	-0.127325	0.204372	-0.0910313	-0.876892	-0.191632	-0.167464	-0.00102429	-0.701855	0.265038	-0.0811258	-0.297621	-0.0245156	-0.176837	-0.262568	-0.0141354	0.352197
SL2014	-0.24941	-0.419866	0.491407	0.596084	0.266609	0.141856	0.629488	-0.0729905	0.234719	0.541309	0.645517	0.734015	-0.498206	0.837556	0.347714	0.985195	0.293193	0.727488	0.196952	-0.444266	0.178363	0.0745114	0.626885	-0.0228128	-0.0534175	0.59106	0.38986	1	0.294358	-0.171682	0.00878127	0.166692	0.00232508	0.335274	0.463044	-0.475322	-0.805645	0.39361	0.681202	-0.312213	-0.225429	0.578386	0.396412	0.302467	0.715146	-0.0460035	-0.0879922	0.674457	0.273985
HO2019	0.442664	-0.276756	0.205683	0.164697	-0.0243069	-0.00570582	0.414859	0.45807	0.265112	0.429682	0.374309	0.378075	0.449473	0.33352	0.345921	-0.0161018	0.492368	0.725133	0.106098	0.650323	0.414276	-0.0391798	0.284257	0.300535	-0.130203	0.396863	0.353212	0.294358	1	0.254991	-0.118275	0.0220043	0.544097	0.224627	0.389534	0.421396	-0.331252	0.303186	0.529896	-0.12597	0.400426	0.56823	-0.0982313	0.275702	0.223153	0.130193	0.0515762	0.588476	0.486935
BE2021	0.338205	-0.0080347	0.0793871	-0.0455427	0.499981	-0.141698	-0.0281222	0.460382	0.35494	0.17878	-0.0769408	0.324157	0.0260004	0.135396	0.755673	-0.41091	-0.0710386	0.30747	0.381255	0.300646	0.743103	0.326732	0.370098	0.455372	0.499057	0.377755	-0.479463	-0.171682	0.254991	1	-0.168154	0.173806	-0.0883642	0.409276	0.371188	-0.157435	0.385149	0.711066	0.719297	-0.336578	-0.222292	0.327737	0.479163	0.427388	0.687057	0.469615	-0.139034	0.319238	-0.330933
HO2022	0.270856	0.333113	-0.0962883	0.393828	0.224051	-0.0186265	0.208198	0.432692	0.343405	0.543408	0.38855	0.309436	0.157654	0.346251	0.359902	-0.0138407	0.331787	0.0132697	0.380293	-0.198203	0.00236889	0.549449	0.506002	0.328111	0.218114	0.114958	-0.154442	0.00878127	-0.118275	-0.168154	1	0.850228	-0.107971	0.552647	0.0673245	0.765924	-0.0203514	0.15881	0.463773	-0.0033594	0.255005	0.374008	-0.151979	-0.0814594	0.0607775	-0.548157	0.668772	0.0872818	0.160346
RU2022	0.348639	0.164229	-0.0287133	0.307892	0.728071	0.0963962	0.269438	0.653138	0.716772	0.482209	0.276372	0.382022	0.234784	0.26038	0.626767	0.27473	0.243072	0.0175561	0.69404	-0.0253453	0.16798	0.596102	0.608609	0.24781	0.158963	0.336079	-0.230251	0.166692	0.0220043	0.173806	0.850228	1	-0.0134955	0.591363	0.553141	0.576321	-0.089017	-0.0363741	0.225166	0.0105453	0.142211	0.280882	-0.175647	0.0281782	-0.0380632	-0.317277	0.937474	0.287397	0.05406
AR2019	0.268658	0.0663074	0.337717	0.117068	0.133713	0.159404	0.263394	0.424876	0.0569769	0.222751	0.0314465	0.268555	0.395635	0.328775	0.151545	0.782657	0.360979	0.40978	0.0961903	0.486364	0.393456	0.0436021	0.239295	-0.0428855	-0.194964	0.410142	0.400723	0.00232508	0.544097	-0.0883642	-0.107971	-0.0134955	1	0.15731	0.406656	0.103523	-0.128882	-0.139184	0.56257	0.202976	-0.575396	0.614496	-0.0148806	0.229143	0.232431	0.0274187	0.048526	0.740712	0.821114
HO2021	0.344894	-0.215135	-0.137403	0.186948	0.291193	0.0152838	0.168373	0.253369	0.215626	0.359976	0.221274	0.546763	0.286285	0.613506	0.339903	0.0617228	0.49658	0.302098	0.394256	0.463988	0.217311	0.128341	0.561361	0.00919464	-0.390384	0.0159222	-0.127325	0.335274	0.224627	0.409276	0.552647	0.591363	0.15731	1	0.221053	0.204395	0.0589409	0.554055	0.441812	-0.0620222	0.061442	0.3902	0.141694	0.288207	0.34235	-0.0337208	0.377099	0.53974	0.143183
CY2019	0.491242	0.187993	0.33259	0.157366	0.625092	-0.0594267	0.450431	0.596665	0.625958	0.19303	0.314697	0.486566	0.416191	0.348921	0.572512	0.434974	0.299843	0.234136	0.613315	0.180547	0.395863	0.554687	0.22114	0.534537	0.1478	0.538247	0.204372	0.463044	0.389534	0.371188	0.0673245	0.553141	0.406656	0.221053	1	-0.0889753	0.728388	0.477252	0.222506	-0.174083	0.045485	0.330595	0.390979	0.407171	0.590005	0.447564	0.47059	0.476585	-0.0246751
MI2019	0.0714374	0.389418	-0.102188	0.319578	0.0183815	0.0756878	-0.124097	0.432403	0.261809	0.522156	0.0304631	-0.0399466	-0.0634671	0.139809	0.117278	-0.0253085	0.105851	0.168397	0.359633	-0.193477	0.185402	0.219876	0.15728	0.0970866	-0.0109942	-0.276117	-0.0910313	-0.475322	0.421396	-0.157435	0.765924	0.576321	0.103523	0.204395	-0.0889753	1	-0.543034	0.0970962	0.210597	0.339726	0.433327	0.466364	-0.00765797	-0.522905	-0.540129	-0.809592	0.627512	-0.0467874	0.511607
HP2013	0.0712992	-0.0582389	0.342201	-0.0520794	0.444464	-0.460027	0.393887	0.0958335	0.501991	-0.120685	0.0693641	0.309005	0.260025	0.226675	0.537264	0.146689	0.316225	-0.17712	0.256464	-0.0436958	0.12742	0.473791	0.0680058	0.21146	0.0910834	0.426732	-0.876892	-0.805645	-0.331252	0.385149	-0.0203514	-0.089017	-0.128882	0.0589409	0.728388	-0.543034	1	0.335318	-0.0106021	-0.340322	-0.184061	-0.0282183	0.325589	0.462819	0.666312	0.383845	0.0926229	0.0690399	-0.415051
CY2021	0.18049	0.0344185	0.019911	-0.0271214	0.541366	-0.0583151	0.235212	0.467519	0.303455	0.582256	0.0530105	-0.00723035	0.131478	0.66074	0.67535	-0.179387	0.311562	0.482225	0.453054	0.257655	0.738116	0.804885	0.348396	0.524913	0.543962	0.0048118	-0.191632	0.39361	0.303186	0.711066	0.15881	-0.0363741	-0.139184	0.554055	0.477252	0.0970962	0.335318	1	0.633209	-0.86474	0.00881106	0.0994232	0.99323	0.214651	0.929047	0.383919	-0.0779044	0.281475	-0.459495
SC2019	0.670482	0.160089	0.220587	0.220147	0.510335	0.12219	0.196329	0.707265	0.350883	0.359612	0.114065	0.183248	0.367925	0.643155	0.681795	0.128755	0.582624	0.46106	0.339778	0.0128181	0.50408	0.526594	0.462129	0.0977438	-0.0866253	0.243679	-0.167464	0.681202	0.529896	0.719297	0.463773	0.225166	0.56257	0.441812	0.222506	0.210597	-0.0106021	0.633209	1	0.1331	0.456654	0.691235	0.354477	0.597348	0.591182	0.130818	0.330892	0.736215	0.478175
BA2021	0.401266	0.247736	0.171537	0.0556359	-0.385908	0.180581	-0.155199	-0.309241	-0.155478	-0.245205	-0.118517	0.193292	0.164827	-0.264645	-0.327593	0.481521	0.0650386	-0.253317	-0.0643141	-0.165037	-0.560769	-0.351964	-0.347859	-0.589118	0.0889176	0.302938	-0.00102429	-0.312213	-0.12597	-0.336578	-0.0033594	0.0105453	0.202976	-0.0620222	-0.174083	0.339726	-0.340322	-0.86474	0.1331	1	0.179506	0.155151	-0.468243	-0.244187	-0.644233	-0.375121	0.122912	-0.0773416	0.628747
SG2019	0.062123	-0.00984725	0.0922113	0.271286	-0.0293358	-0.285573	0.088603	-0.0600572	0.121914	0.282623	0.479786	-0.100803	-0.700853	-0.106463	-0.0699784	0.565864	-0.475073	0.110977	-0.221582	-0.829023	0.19638	-0.0702036	0.1231	-0.24157	-0.0335163	0.118759	-0.701855	-0.225429	0.400426	-0.222292	0.255005	0.142211	-0.575396	0.061442	0.045485	0.433327	-0.184061	0.00881106	0.456654	0.179506	1	0.165932	-0.0807133	0.439368	-0.154978	-0.161033	-0.196663	-0.101636	0.225956
BE2019	0.454557	0.326089	0.271023	0.347037	0.301471	0.0809354	0.301128	0.591431	0.34483	0.334538	0.217549	0.586452	0.351449	0.542172	0.435946	0.90404	0.304904	0.293626	0.31303	0.247425	0.606683	0.153045	0.374567	0.250125	0.194577	0.320978	0.265038	0.578386	0.56823	0.327737	0.374008	0.280882	0.614496	0.3902	0.330595	0.466364	-0.0282183	0.0994232	0.691235	0.155151	0.165932	1	0.119499	0.418981	0.409028	-0.113288	0.348558	0.746797	0.616211
MI2021	0.0236001	-0.118884	0.162106	-0.0244229	0.30428	-0.131271	0.0408481	0.247509	0.0814121	0.268256	-0.0863291	-0.034399	0.321644	0.556833	0.425321	0.0905242	0.161798	0.381356	0.337774	0.253888	0.504991	0.490465	0.159573	0.222503	0.411043	0.284918	-0.0811258	0.396412	-0.0982313	0.479163	-0.151979	-0.175647	-0.0148806	0.141694	0.390979	-0.00765797	0.325589	0.99323	0.354477	-0.468243	-0.0807133	0.119499	1	0.176628	0.723399	0.479118	-0.130594	0.299537	-0.269575
BA2019	0.103861	0.0287364	-0.0982036	0.0894348	0.417705	0.0517654	0.292601	0.327393	0.272167	0.0715484	0.0248105	0.334587	0.10802	0.343464	0.398179	0.342058	0.354394	-0.0176118	0.278682	-0.0781486	0.415121	0.108193	0.370645	0.185426	0.0954249	0.0683645	-0.297621	0.302467	0.275702	0.427388	-0.0814594	0.0281782	0.229143	0.288207	0.407171	-0.522905	0.462819	0.214651	0.597348	-0.244187	0.439368	0.418981	0.176628	1	0.686392	0.785407	-0.0775639	0.66599	-0.167625
SL2021	0.288917	-0.0529388	-0.0421131	0.0611576	0.749477	0.195736	0.605815	0.483315	0.33216	0.379776	0.0965783	0.604372	0.373375	0.644346	0.762159	0.162913	0.496472	0.586291	0.530082	0.472371	0.72002	0.609575	0.498444	0.472882	0.493462	0.4093	-0.0245156	0.715146	0.223153	0.687057	0.0607775	-0.0380632	0.232431	0.34235	0.590005	-0.540129	0.666312	0.929047	0.591182	-0.644233	-0.154978	0.409028	0.723399	0.686392	1	0.731246	-0.0076787	0.505905	-0.261764
KA2019	-0.0841886	-0.121531	0.114226	0.0785708	0.211288	0.194897	0.423165	0.057088	0.146246	-0.187873	0.246284	0.147334	0.0946205	0.343395	0.147487	0.163823	0.107127	0.327435	0.0705909	0.0862538	0.0991527	0.132199	0.243547	0.122593	0.468373	0.147686	-0.176837	-0.0460035	0.130193	0.469615	-0.548157	-0.317277	0.0274187	-0.0337208	0.447564	-0.809592	0.383845	0.383919	0.130818	-0.375121	-0.161033	-0.113288	0.479118	0.785407	0.731246	1	-0.378551	0.484929	-0.439652
BE2022	0.392193	0.331896	-0.28116	0.46267	0.627198	0.516887	0.319624	0.614121	0.776361	0.586882	0.367688	0.244707	0.180649	0.238092	0.422618	0.24276	0.294264	0.137001	0.612988	-0.136779	-0.0386972	0.445224	0.530376	0.415121	0.763789	0.00706509	-0.262568	-0.0879922	0.0515762	-0.139034	0.668772	0.937474	0.048526	0.377099	0.47059	0.627512	0.0926229	-0.0779044	0.330892	0.122912	-0.196663	0.348558	-0.130594	-0.0775639	-0.0076787	-0.378551	1	0.218914	0.167521
YE2019	0.327906	-0.370272	0.17844	0.058543	0.384104	0.118791	0.340514	0.564134	0.251856	0.167696	0.12442	0.513179	0.470605	0.652595	0.31177	0.908576	0.383579	0.336953	0.247615	0.457665	0.568169	0.0785586	0.351191	-0.010152	0.0972256	0.431753	-0.0141354	0.674457	0.588476	0.319238	0.0872818	0.287397	0.740712	0.53974	0.476585	-0.0467874	0.0690399	0.281475	0.736215	-0.0773416	-0.101636	0.746797	0.299537	0.66599	0.505905	0.484929	0.218914	1	0.405195
WW2019	0.371993	0.0970421	0.365062	0.233652	-0.108434	0.21029	0.150638	0.193065	-0.0266328	0.20979	0.0781032	0.266263	0.469971	0.155362	0.04928	0.752389	0.423791	0.342983	-0.0353869	0.49816	0.074122	-0.133349	-0.0104486	-0.339693	-0.0440647	0.366175	0.352197	0.273985	0.486935	-0.330933	0.160346	0.05406	0.821114	0.143183	-0.0246751	0.511607	-0.415051	-0.459495	0.478175	0.628747	0.225956	0.616211	-0.269575	-0.167625	-0.261764	-0.439652	0.167521	0.405195	1
KI2019	-0.0607507	-0.130838	0.528896	0.0410221	-0.0432011	-0.191299	0.354209	0.322952	-0.0365082	0.0732075	0.20885	-0.191089	0.360126	0.0902586	0.0672983	0.145233	-0.0662064	0.466841	-0.0706688	0.334242	0.2142	-0.494492	0.122975	-0.302885	-0.212574	0.175237	0.199314	-0.999629	0.544295	-0.0657759	-0.438681	-0.433376	0.787674	0.0146471	0.369872	-0.280143	-0.333042	-0.137449	0.364744	0.414495	0.0742296	0.293552	0.0213891	0.361949	-0.0299588	0.502284	-0.250294	0.594844	0.605887
SL2019	0.239641	0.138487	0.690954	0.304841	0.181993	0.00929201	0.630606	0.664503	0.442096	0.188062	0.412988	0.334774	0.553621	0.479405	0.116174	0.693565	0.207318	0.376015	0.15546	-0.0557704	0.149248	0.11971	0.638442	-0.0547126	0.539191	0.504115	-0.147932	0.477581	0.487348	0.256111	-0.240943	-0.0737259	0.62713	0.112228	0.667267	-0.173369	0.0679464	0.101028	0.595699	0.453002	0.214602	0.535158	0.298244	0.705383	0.326062	0.704833	0.167609	0.706341	0.403908
BE2020	-0.207888	0.185182	0.0510115	0.425493	0.693191	0.0627178	0.627947	0.701473	0.471701	0.41356	0.27107	0.0169681	0.278172	0.708205	0.687054	0.230609	0.341678	0.362934	0.477873	0.093575	0.602494	0.694748	0.69578	0.299042	0.250475	0.314828	-0.121257	0.446372	0.366347	0.625741	0.372932	0.430261	0.475474	0.423939	0.609409	0.0894044	0.243881	0.895496	0.752252	-0.197684	0.244485	0.648724	0.704873	0.718368	0.889116	0.463758	0.380153	0.603579	0.132681
BA2020	0.534863	-0.180414	0.23381	0.0756218	0.00726718	0.304188	0.279247	0.20684	0.0345412	0.291981	0.113764	0.83281	0.39181	0.645238	0.21936	0.54574	0.544421	0.687325	0.0817073	0.57496	0.337784	-0.010024	0.132896	0.0507769	-0.369723	0.394755	0.231953	0.704664	0.5258	-0.00877939	0.147731	0.101766	0.456263	0.332551	0.276615	0.257694	0.0861955	0.108366	0.509517	0.00271035	-0.234986	0.516087	0.154313	0.153216	0.250405	-0.0256069	0.0352046	0.553455	0.486586
CY2020	0.558227	0.103266	-0.00652698	0.386978	0.0698705	0.386701	0.261301	0.202687	0.305694	0.339747	0.434462	0.589102	0.05388	0.4685	0.222199	0.410452	0.306389	0.550741	0.0935013	0.0869111	-0.109902	0.30951	0.260784	0.0267206	-0.0973921	0.13657	0.170542	0.166836	0.340761	-0.12966	0.374686	0.446517	0.0288967	0.276363	0.125454	0.703964	-0.0218606	0.149135	0.497676	-0.0329354	0.468666	0.268765	0.050399	0.000692847	0.105816	-0.114781	0.191339	0.259612	0.292037
KA2020	0.457501	0.309528	-0.0467144	0.339747	0.424419	0.41257	0.393149	0.290596	0.427479	0.45667	0.305283	0.629772	0.126634	0.549342	0.29099	0.294001	0.19929	0.53103	0.537235	0.0969336	0.327743	0.561694	0.306473	0.471147	0.282815	0.188159	-0.0347277	0.403933	0.194695	0.308557	0.315983	0.440188	-0.0573389	0.183242	0.497711	0.38683	0.267929	0.273971	0.503246	-0.19908	-0.515354	0.463785	0.1882	0.33663	0.291518	0.143115	0.278098	0.443781	-0.145556
AR2020	0.733559	-0.096808	0.269094	0.396975	0.333423	0.305102	0.516412	0.557547	0.469257	0.372523	0.358483	0.785278	0.403988	0.474818	0.299433	0.612349	0.313796	0.264819	0.44939	0.340643	0.209113	0.361378	0.45141	0.34622	0.373886	0.530496	0.125821	0.599804	0.524133	0.0421543	0.383892	0.483354	0.333972	0.322072	0.447665	0.348209	0.40179	0.27188	0.501706	-0.12119	0.823554	0.668012	0.229181	0.225946	0.406025	0.0139833	0.480392	0.594336	0.300813
HO2020	0.512288	0.143277	0.24547	0.0914339	0.180762	0.23641	0.225715	0.425335	0.326977	0.166519	0.106379	0.26757	0.0279471	0.144173	0.155153	0.23236	-0.206067	0.113989	0.389946	0.0322402	0.366695	0.189281	0.183959	0.181167	0.228809	0.158214	0.28192	0.179304	0.315686	0.253129	0.06348	0.350199	0.234123	0.167698	0.597206	0.356548	0.281989	0.12006	0.368445	0.0105949	-0.187881	0.397728	0.155067	-0.0810836	0.159166	-0.136993	0.414591	0.434197	0.245309
SN2020	0.605096	-0.135099	-0.0135153	-0.102054	-0.243177	0.327739	0.0516945	-0.198002	-0.114019	0.0557444	0.115739	0.736176	0.142577	0.263945	-0.100579	0.537262	0.431935	0.616273	-0.190112	0.370223	-0.0390563	0.000967645	-0.150742	0.012496	-0.290965	0.22685	0.306836	0.475125	0.312139	-0.0296677	0.0844033	-0.0769294	-0.0925494	-0.0667542	-0.014503	0.258686	0.304206	-0.289917	0.166759	-0.0460187	-0.580709	0.108957	-0.238932	-0.0141275	-0.0320478	-0.168681	-0.195052	0.123537	0.0875194
YE2020	0.461307	-0.203777	-0.01365	0.499973	0.12788	0.489952	0.591654	0.465707	0.346244	0.670887	0.532366	0.692864	0.328995	0.498663	0.0626087	0.802835	0.335021	0.330773	0.373488	0.415846	0.140365	0.18919	0.645242	0.2031	0.0793298	0.315699	0.0928811	0.899068	0.39093	0.00463297	0.130531	0.301524	0.43445	0.357345	0.191332	-0.0470533	0.124883	0.185354	0.349448	-0.0969406	-0.180549	0.543215	0.129322	0.284304	0.521522	0.153087	0.211367	0.74941	0.292869
WW2020	0.620927	-0.00363487	0.0223261	0.212171	0.195252	0.29423	0.263218	0.172974	0.28905	0.125737	0.220521	0.847735	0.159742	0.149943	0.0121106	0.322148	0.282188	0.10384	0.331612	0.346919	-0.0920463	0.117861	0.201115	0.308422	0.0719382	0.377243	0.0703387	0.494775	0.136182	-0.203968	0.241295	0.426648	0.0121914	0.209665	0.269403	0.319184	0.462405	-0.131867	-0.117377	0.00117718	-0.20915	0.206022	-0.146884	-0.205106	0.122149	-0.352634	0.331557	0.0849729	0.0714179
SC2020	0.550293	0.0597661	0.259699	0.263906	-0.0542457	0.24227	0.0783968	0.285591	0.0768578	0.14595	0.000232384	0.380156	0.264335	0.170624	0.212453	0.757108	0.326666	0.177115	0.254612	0.0974896	0.275071	0.0104644	0.109918	-0.245961	-0.572072	0.253863	-0.00880568	0.529914	0.45261	0.259956	0.194445	0.310713	0.467532	0.240043	0.179883	0.70756	-0.36869	-0.0872162	0.631896	0.769158	-0.582561	0.494096	0.199567	-0.0560118	-0.384338	-0.345214	0.0943116	0.450866	0.67454
SL2020	0.636577	0.111069	0.0832347	0.139711	0.278252	0.239184	0.188843	0.151189	0.297122	0.12318	0.119184	0.725551	0.39384	0.354704	0.279306	0.598853	0.364905	0.523396	0.421984	0.165726	0.245083	0.417317	0.137647	-0.0213958	0.568678	0.312122	-0.0729967	0.424805	0.0922521	0.563445	0.0953329	0.0728067	0.085436	0.221679	0.195169	0.136466	0.510656	0.00641847	0.741201	-0.0384347	-0.860191	0.620486	0.140537	0.396731	0.446006	0.195486	0.0587568	0.276384	0.161963
KI2020	0.608819	-0.0437772	0.100401	0.00395631	-0.0936245	0.226371	0.180099	0.0890067	0.0940997	0.145083	0.186476	0.8416	0.132325	0.157213	0.14398	0.326415	0.243916	0.66448	0.0197738	0.406128	0.0901116	-0.00381485	0.00730619	0.0379649	-0.12825	0.306761	0.295366	0.458448	0.364956	-0.00854477	0.148754	0.100544	0.161314	0.0881404	0.171522	0.174466	0.418025	0.0122529	0.267146	-0.0563646	-0.277287	0.2573	0.0252865	-0.0116941	0.185016	-0.111044	0.00409517	0.276883	0.234879
MI2020	-0.620705	0.312941	-0.219411	0.31464	0.70609	0.373571	0.565227	0.478156	0.431508	0.431044	0.265766	0.639352	0.564573	0.210078	0.220704	-0.272404	-0.329037	0.524944	0.510295	-0.174198	0.203884	0.582864	0.396527	0.557173	0.621303	0.464074	0.0263176	0.202275	0.0457036	0.437563	0.0688864	0.187558	0.0448706	0.130759	0.477505	-0.0575818	0.537725	0.630958	0.566629	-0.476232	-0.582015	0.347469	0.37863	0.405355	0.721836	0.476312	0.234233	0.499891	-0.277352
CY2022	0.357025	0.256637	-0.0723335	0.46703	0.685301	0.175299	0.477645	0.617158	0.765285	0.470757	0.374452	-0.028258	0.357946	0.180813	0.394396	0.279659	0.482812	-0.264743	0.589688	0.139712	0.063918	0.579618	0.286486	0.280766	0.366744	0.427233	-0.123771	0.253635	0.236417	0.152877	0.0324568	0.584638	0.182745	0.177586	0.647324	0.12466	0.165694	0.231581	-0.0392331	-0.0950695	-0.216404	0.241445	0.27709	-0.00564635	0.105856	0.208979	0.442882	0.107173	0.160879
BA2022	0.348456	0.557932	-0.12045	0.591507	0.752098	-0.637931	0.369918	0.572367	0.776727	0.731002	0.508982	0.146069	0.664169	0.562862	0.419724	-0.78874	-0.120153	0.361018	0.863534	-0.00906452	0.103609	0.874629	0.551869	0.151275	0.0715759	-0.695494	-0.260705	-0.131983	0.202527	0.282074	0.552839	0.895328	0.276081	0.505105	0.697625	0.659483	0.0286931	0.502142	0.695546	-0.0579906	0.194773	0.326044	0.371058	-0.205373	-0.071669	-0.401959	0.737683	0.263709	0.141475
MI2022	0.183261	0.200985	0.160373	0.421296	0.583934	0.125247	0.396501	0.546783	0.661734	0.51236	0.351555	0.0825107	0.48305	0.274067	0.126576	0.367587	0.40919	0.0150963	0.57102	0.0881356	-0.0535038	0.527359	0.337387	0.0141482	0.581961	0.453555	-0.979863	0.229482	0.144752	-0.125942	0.397117	0.702744	0.304178	0.0846381	0.355413	0.352857	0.0596396	0.227531	0.401288	-0.0151461	0.0802131	0.306738	0.178659	-0.0660115	0.193096	-0.152238	0.75355	0.257015	0.368651
BA2014	0.0544482	-0.201248	0.737136	0.353052	0.336445	-0.375047	0.397871	0.183577	0.232862	0.038027	0.41079	0.292105	0.948775	0.653594	-0.169836	0.876361	0.840283	0.715257	-0.0513478	0.675477	-0.0455883	-0.23619	0.0860876	-0.0971998	-0.010166	0.805766	0.189484	0.347176	0.603128	-0.168985	-0.106562	0.103316	0.477585	-0.135233	0.619227	0.194618	0.0545374	-0.288673	0.00753521	0.451977	0.347646	0.433707	0.0944601	0.156759	-0.132314	-0.0263169	0.154619	0.540904	0.586295
KI2013	0.724348	0.475641	0.663252	0.502477	0.297641	0.317385	0.333383	0.334895	0.570231	0.207619	0.454281	0.386378	0.533526	0.247548	0.186299	0.49129	0.145286	0.182793	0.481341	0.238206	-0.0299521	0.480938	-0.0706615	0.186057	0.611924	0.605165	-0.820254	0.301248	0.107918	0.306159	0.16947	0.294987	0.127835	-0.0405246	0.449033	0.0607512	0.299215	0.133569	0.155599	0.152906	0.00268022	0.460881	0.181104	0.145602	0.296776	0.00532859	0.302814	0.153192	0.154941
HO2013	0.171901	0.0207347	0.774894	0.425787	0.500372	-0.084766	0.579315	0.382537	0.464117	0.373343	0.664793	0.682132	0.601704	0.742954	0.302599	0.253569	0.562694	0.856123	0.130641	0.351203	0.29975	0.365047	0.578492	0.0764296	-0.280073	0.430154	0.0846964	0.728273	0.410282	0.510409	0.423032	0.483146	0.300991	0.354675	0.62778	0.102626	0.681175	0.460615	0.572457	-0.376026	-0.196519	0.459922	0.440096	0.432136	0.413422	0.258367	0.124631	0.457279	0.0706026
YE2013	0.447632	0.31298	-0.211039	0.565089	0.00642223	0.488397	0.271171	-0.460765	0.192524	0.323154	0.556298	0.60525	0.310747	0.44544	0.0808684	0.343245	0.670364	0.827734	0.126995	0.593821	-0.327095	-0.0127425	0.405404	0.0447329	-0.147162	0.204285	0.0435802	0.503917	0.528273	-0.11027	0.307177	0.0970092	0.164778	0.422108	-0.132744	0.196073	-0.066363	-0.0263214	0.278569	0.273841	0.147523	0.531234	0.0560328	0.271292	0.148442	-0.0424977	0.114855	0.211533	0.253676
BE2013	0.568497	0.2788	-0.443798	0.122871	0.231721	0.833095	0.12282	0.0865055	0.319016	0.399575	-0.0153337	-0.0859354	-0.434667	-0.130814	0.112087	-0.213	-0.233068	0.0763337	0.516586	-0.105269	-0.0918551	0.791771	0.204293	0.466447	0.40433	-0.232318	-0.323905	0.0453183	-0.198867	-0.119804	0.145138	-0.0461179	-0.130973	0.0177449	0.119178	-0.0268524	-0.102546	0.431427	0.273932	-0.161203	-0.0965542	-0.0201439	-0.0963054	-0.0620409	0.289775	0.0323941	0.345888	-0.183482	-0.20874
WI2013	0.0299006	0.664134	0.529073	0.37899	0.352014	0.219938	0.565637	0.263628	0.646429	0.498427	0.363589	0.107294	-0.113661	-0.111901	0.644273	-0.547774	-0.13205	-0.0951544	0.411699	-0.187551	0.0702566	0.485138	0.362998	0.716461	0.543065	0.281767	0.173507	0.204912	-0.0327867	0.41023	0.263854	0.109402	-0.144358	0.203573	0.365417	-0.207952	0.742735	0.50283	-0.125647	-0.0742199	-0.723459	0.0439309	0.42135	0.14462	0.419913	0.277087	0.214749	-0.226019	-0.26815
OY2022	-0.623313	-0.0211803	-0.0718365	-0.121283	0.317306	-0.356017	0.360489	0.215089	0.414336	-0.00772575	0.754971	-0.368277	-0.0675695	-0.853769	0.449345	-0.193526	0.315592	0.242428	0.395442	-0.0154815	-0.356268	0.329252	0.508123	0.183263	-0.900021	0.318496	-0.0736837	-0.118605	0.303681	0.318318	0.47618	0.552126	0.215033	0.290271	0.430756	0.0330867	-0.998756	0.633325	-0.0283636	-0.0829043	0.132281	0.306986	0.471095	-0.0195811	0.370089	0.155658	0.287007	0.26147	-0.00772497
[truncated: 25 more columns]
